# Supplementary material for: Economy and elderly population, complementary or contradictory: A cross-continental wavelet coherence and cross-country Granger causality study
Source: PLoS One. 2023 Jan 26;18(1):e0278716. doi: 10.1371/journal.pone.0278716 (PMC9879505; doi:10.1371/journal.pone.0278716)
Supplement: S2 Appendix — (XLSX) [file pone.0278716.s002.xlsx]

## Sheet: ALL COUNTRY
NO	Country	GDP	EPOP	Year
1	Argentina	3.72878	5.6698	1961
1	Argentina	-2.42584	5.80478	1962
1	Argentina	-6.78824	5.93894	1963
1	Argentina	8.43724	6.07427	1964
1	Argentina	8.89681	6.21224	1965
1	Argentina	-2.13648	6.36835	1966
1	Argentina	1.67843	6.52095	1967
1	Argentina	3.28694	6.66896	1968
1	Argentina	8.05028	6.81067	1969
1	Argentina	1.47949	6.94549	1970
1	Argentina	4.00747	7.09168	1971
1	Argentina	0.00583595	7.22475	1972
1	Argentina	1.15692	7.34685	1973
1	Argentina	3.85176	7.4599	1974
1	Argentina	-1.58783	7.56505	1975
1	Argentina	-3.50639	7.69777	1976
1	Argentina	5.34299	7.81745	1977
1	Argentina	-5.9164	7.92564	1978
1	Argentina	8.57769	8.02471	1979
1	Argentina	-0.02961	8.1175	1980
1	Argentina	-6.6685	8.19779	1981
1	Argentina	-2.30777	8.27809	1982
1	Argentina	2.68198	8.3574	1983
1	Argentina	-0.0518466	8.43251	1984
1	Argentina	-6.69259	8.503	1985
1	Argentina	4.48433	8.60993	1986
1	Argentina	1.10606	8.69575	1987
1	Argentina	-2.60324	8.76966	1988
1	Argentina	-8.54086	8.84361	1989
1	Argentina	-3.87409	8.92239	1990
1	Argentina	7.61433	9.03202	1991
1	Argentina	6.48763	9.14175	1992
1	Argentina	6.80293	9.2472	1993
1	Argentina	4.50546	9.34026	1994
1	Argentina	-4.03216	9.41818	1995
1	Argentina	4.27459	9.50736	1996
1	Argentina	6.86473	9.58281	1997
1	Argentina	2.681	9.64461	1998
1	Argentina	-4.45518	9.6928	1999
1	Argentina	-1.87494	9.72864	2000
1	Argentina	-5.44705	9.78162	2001
1	Argentina	-11.8548	9.81521	2002
1	Argentina	7.67653	9.83829	2003
1	Argentina	7.88494	9.8615	2004
1	Argentina	7.72949	9.89138	2005
1	Argentina	6.95553	9.94201	2006
1	Argentina	7.92421	9.99532	2007
1	Argentina	3.0295	10.0539	2008
1	Argentina	-6.85423	10.1197	2009
1	Argentina	9.30012	10.195	2010
1	Argentina	4.78868	10.297	2011
1	Argentina	-2.14528	10.401	2012
1	Argentina	1.26569	10.5073	2013
1	Argentina	-3.57858	10.6164	2014
1	Argentina	1.62966	10.7288	2015
1	Argentina	-3.11006	10.86	2016
1	Argentina	1.75765	10.9897	2017
1	Argentina	-3.55009	11.1178	2018
1	Argentina	-3.05585	11.2431	2019
1	Argentina	-10.775	11.3665	2020
2	Bolivia	0.11831	4.46987	1961
2	Bolivia	3.52336	4.39239	1962
2	Bolivia	4.69991	4.30546	1963
2	Bolivia	1.89289	4.21405	1964
2	Bolivia	2.80663	4.12132	1965
2	Bolivia	4.99594	4.08903	1966
2	Bolivia	4.14055	4.05348	1967
2	Bolivia	6.28591	4.01564	1968
2	Bolivia	2.29081	3.97631	1969
2	Bolivia	3.00729	3.93641	1970
2	Bolivia	2.82189	3.9435	1971
2	Bolivia	5.64691	3.94681	1972
2	Bolivia	3.45192	3.94754	1973
2	Bolivia	0.701251	3.94739	1974
2	Bolivia	4.96975	3.94742	1975
2	Bolivia	2.32228	3.9857	1976
2	Bolivia	2.6664	4.02286	1977
2	Bolivia	-0.175361	4.05593	1978
2	Bolivia	-2.01998	4.08107	1979
2	Bolivia	-3.44899	4.09675	1980
2	Bolivia	-1.78664	4.15698	1981
2	Bolivia	-5.87581	4.21413	1982
2	Bolivia	-5.95823	4.27099	1983
2	Bolivia	-2.20048	4.33035	1984
2	Bolivia	-3.67062	4.39349	1985
2	Bolivia	-4.57623	4.44014	1986
2	Bolivia	0.337258	4.48463	1987
2	Bolivia	0.759238	4.53085	1988
2	Bolivia	1.61586	4.58355	1989
2	Bolivia	2.44514	4.64497	1990
2	Bolivia	3.06529	4.70014	1991
2	Bolivia	-0.475045	4.76058	1992
2	Bolivia	2.10288	4.82209	1993
2	Bolivia	2.50946	4.87877	1994
2	Bolivia	2.5422	4.92802	1995
2	Bolivia	2.25602	4.99862	1996
2	Bolivia	2.86258	5.0644	1997
2	Bolivia	2.96284	5.12654	1998
2	Bolivia	-1.52283	5.1862	1999
2	Bolivia	0.544855	5.2447	2000
2	Bolivia	-0.23574	5.31121	2001
2	Bolivia	0.579785	5.376	2002
2	Bolivia	0.831475	5.44396	2003
2	Bolivia	2.29839	5.5206	2004
2	Bolivia	2.57493	5.60925	2005
2	Bolivia	2.97725	5.69704	2006
2	Bolivia	2.78137	5.79339	2007
2	Bolivia	4.36849	5.89688	2008
2	Bolivia	1.64916	6.00514	2009
2	Bolivia	2.4293	6.11717	2010
2	Bolivia	3.51107	6.24275	2011
2	Bolivia	3.45366	6.36815	2012
2	Bolivia	5.12759	6.4946	2013
2	Bolivia	3.84375	6.62353	2014
2	Bolivia	3.2827	6.75614	2015
2	Bolivia	2.73198	6.90062	2016
2	Bolivia	2.69616	7.04588	2017
2	Bolivia	2.75216	7.19195	2018
2	Bolivia	0.796516	7.33863	2019
2	Bolivia	-9.08616	7.4872	2020
3	Brazil	7.11193	3.19616	1961
3	Brazil	2.18669	3.24073	1962
3	Brazil	-2.01728	3.28093	1963
3	Brazil	0.559752	3.31261	1964
3	Brazil	0.199507	3.33479	1965
3	Brazil	1.32716	3.35992	1966
3	Brazil	2.12743	3.37872	1967
3	Brazil	8.52869	3.39487	1968
3	Brazil	6.94408	3.41258	1969
3	Brazil	6.06348	3.43452	1970
3	Brazil	8.58967	3.4761	1971
3	Brazil	9.38616	3.51655	1972
3	Brazil	11.3035	3.55612	1973
3	Brazil	6.49411	3.59473	1974
3	Brazil	2.74605	3.63208	1975
3	Brazil	7.21569	3.68222	1976
3	Brazil	2.15509	3.7275	1977
3	Brazil	0.814356	3.76769	1978
3	Brazil	4.26895	3.80171	1979
3	Brazil	6.56557	3.82962	1980
3	Brazil	-6.61877	3.86373	1981
3	Brazil	-1.74784	3.89142	1982
3	Brazil	-5.61135	3.9158	1983
3	Brazil	2.93548	3.94112	1984
3	Brazil	5.63929	3.97087	1985
3	Brazil	5.77172	4.02294	1986
3	Brazil	1.55348	4.07625	1987
3	Brazil	-2.00557	4.13238	1988
3	Brazil	1.37322	4.19368	1989
3	Brazil	-4.84187	4.26176	1990
3	Brazil	-0.258458	4.36659	1991
3	Brazil	-2.15186	4.47278	1992
3	Brazil	2.93706	4.57667	1993
3	Brazil	3.62759	4.67307	1994
3	Brazil	2.74938	4.76007	1995
3	Brazil	0.596456	4.8609	1996
3	Brazil	1.7906	4.95174	1997
3	Brazil	-1.18436	5.04053	1998
3	Brazil	-1.00914	5.13769	1999
3	Brazil	2.91183	5.2492	2000
3	Brazil	0.0133709	5.38707	2001
3	Brazil	1.70947	5.53963	2002
3	Brazil	-0.122934	5.69962	2003
3	Brazil	4.49708	5.85634	2004
3	Brazil	2.0263	6.00548	2005
3	Brazil	2.83476	6.1652	2006
3	Brazil	4.9747	6.31729	2007
3	Brazil	4.05441	6.47039	2008
3	Brazil	-1.08194	6.63596	2009
3	Brazil	6.52437	6.82081	2010
3	Brazil	3.0264	7.0309	2011
3	Brazil	1.01452	7.25283	2012
3	Brazil	2.10891	7.48907	2013
3	Brazil	-0.352483	7.74189	2014
3	Brazil	-4.35148	8.01304	2015
3	Brazil	-4.06941	8.30169	2016
3	Brazil	0.508338	8.60549	2017
3	Brazil	0.98896	8.92284	2018
3	Brazil	0.651853	9.25161	2019
3	Brazil	-4.74055	9.59227	2020
4	Chile	3.08029	3.8149	1961
4	Chile	1.90255	3.86826	1962
4	Chile	3.71738	3.91407	1963
4	Chile	0.563879	3.95506	1964
4	Chile	-0.933526	3.99262	1965
4	Chile	9.25234	4.04035	1966
4	Chile	1.8441	4.08428	1967
4	Chile	1.87701	4.12581	1968
4	Chile	2.24854	4.16594	1969
4	Chile	0.186174	4.20561	1970
4	Chile	7.66644	4.27089	1971
4	Chile	-2.59677	4.33299	1972
4	Chile	-6.52934	4.3927	1973
4	Chile	0.782173	4.45093	1974
4	Chile	-14.2564	4.50831	1975
4	Chile	2.24408	4.59508	1976
4	Chile	8.76719	4.6794	1977
4	Chile	6.0851	4.76034	1978
4	Chile	6.822	4.83593	1979
4	Chile	6.43129	4.906	1980
4	Chile	5.02922	4.99326	1981
4	Chile	-12.241	5.07718	1982
4	Chile	-6.32592	5.16022	1983
4	Chile	2.63685	5.24477	1984
4	Chile	2.49014	5.33292	1985
4	Chile	3.78088	5.43932	1986
4	Chile	4.80091	5.54184	1987
4	Chile	5.63401	5.65007	1988
4	Chile	8.14688	5.77728	1989
4	Chile	1.65325	5.92977	1990
4	Chile	6.04187	6.09761	1991
4	Chile	9.34716	6.28571	1992
4	Chile	4.8681	6.48287	1993
4	Chile	3.38864	6.67328	1994
4	Chile	7.30835	6.8496	1995
4	Chile	5.29098	7.02466	1996
4	Chile	5.98309	7.18949	1997
4	Chile	2.99066	7.34691	1998
4	Chile	-1.62759	7.49987	1999
4	Chile	4.09431	7.65083	2000
4	Chile	2.14618	7.8102	2001
4	Chile	2.00059	7.96138	2002
4	Chile	3.00588	8.1115	2003
4	Chile	6.10281	8.26773	2004
4	Chile	4.64676	8.43399	2005
4	Chile	5.20038	8.60028	2006
4	Chile	3.79032	8.77377	2007
4	Chile	2.42625	8.95719	2008
4	Chile	-2.60145	9.15242	2009
4	Chile	4.75024	9.36205	2010
4	Chile	5.05771	9.5671	2011
4	Chile	4.30919	9.78518	2012
4	Chile	3.03157	10.0233	2013
4	Chile	0.692523	10.2916	2014
4	Chile	1.10598	10.5964	2015
4	Chile	0.372099	10.8784	2016
4	Chile	-0.247251	11.1919	2017
4	Chile	2.28112	11.5298	2018
4	Chile	-0.245036	11.8815	2019
4	Chile	-6.58076	12.2427	2020
5	Colombia	1.85365	2.92232	1961
5	Colombia	2.17359	2.9196	1962
5	Colombia	0.140302	2.91385	1963
5	Colombia	2.98221	2.90834	1964
5	Colombia	0.556755	2.90524	1965
5	Colombia	2.21009	2.924	1966
5	Colombia	1.20689	2.94483	1967
5	Colombia	3.04401	2.9668	1968
5	Colombia	3.32234	2.98874	1969
5	Colombia	3.54959	3.01116	1970
5	Colombia	3.43778	3.05437	1971
5	Colombia	5.21873	3.09518	1972
5	Colombia	4.36789	3.13643	1973
5	Colombia	3.43717	3.18077	1974
5	Colombia	0.0820464	3.22868	1975
5	Colombia	2.41915	3.2982	1976
5	Colombia	1.85534	3.36486	1977
5	Colombia	6.07098	3.42761	1978
5	Colombia	3.05901	3.48549	1979
5	Colombia	1.81407	3.53884	1980
5	Colombia	0.0596086	3.59117	1981
5	Colombia	-1.22566	3.64229	1982
5	Colombia	-0.592211	3.69333	1983
5	Colombia	1.17647	3.74504	1984
5	Colombia	0.972878	3.79883	1985
5	Colombia	3.67355	3.86811	1986
5	Colombia	3.26483	3.93692	1987
5	Colombia	2.01343	4.00717	1988
5	Colombia	1.39099	4.08118	1989
5	Colombia	2.24985	4.16029	1990
5	Colombia	0.0202159	4.24871	1991
5	Colombia	2.03721	4.33718	1992
5	Colombia	3.37717	4.42769	1993
5	Colombia	3.83885	4.52252	1994
5	Colombia	3.28894	4.62323	1995
5	Colombia	0.253053	4.73066	1996
5	Colombia	1.65522	4.84513	1997
5	Colombia	-1.10926	4.96431	1998
5	Colombia	-5.76419	5.08414	1999
5	Colombia	1.28737	5.20337	2000
5	Colombia	0.0967795	5.32856	2001
5	Colombia	0.950681	5.45101	2002
5	Colombia	2.39394	5.57378	2003
5	Colombia	3.85081	5.70108	2004
5	Colombia	3.42332	5.83607	2005
5	Colombia	5.3504	5.9648	2006
5	Colombia	5.42863	6.10133	2007
5	Colombia	2.07578	6.24869	2008
5	Colombia	0.0207132	6.40943	2009
5	Colombia	3.40253	6.58642	2010
5	Colombia	5.91724	6.77742	2011
5	Colombia	2.98127	6.97764	2012
5	Colombia	4.18482	7.19288	2013
5	Colombia	3.4484	7.43066	2014
5	Colombia	1.75788	7.69469	2015
5	Colombia	0.700689	7.93629	2016
5	Colombia	-0.163409	8.19909	2017
5	Colombia	1.01286	8.47805	2018
5	Colombia	1.88927	8.76583	2019
5	Colombia	-7.84221	9.06056	2020
6	Ecuador	2.189	4.67139	1961
6	Ecuador	1.97354	4.62543	1962
6	Ecuador	-0.777889	4.56829	1963
6	Ecuador	4.35284	4.5091	1964
6	Ecuador	0.318379	4.45128	1965
6	Ecuador	-3.20863	4.4114	1966
6	Ecuador	1.5993	4.37021	1967
6	Ecuador	-1.03544	4.32734	1968
6	Ecuador	1.65264	4.28138	1969
6	Ecuador	3.80795	4.23246	1970
6	Ecuador	3.26336	4.2037	1971
6	Ecuador	2.04557	4.17093	1972
6	Ecuador	10.7558	4.13782	1973
6	Ecuador	8.12835	4.10919	1974
6	Ecuador	7.94079	4.08758	1975
6	Ecuador	4.50654	4.09387	1976
6	Ecuador	-1.09113	4.10346	1977
6	Ecuador	2.9375	4.11246	1978
6	Ecuador	1.04588	4.11565	1979
6	Ecuador	1.0462	4.11098	1980
6	Ecuador	2.92708	4.12055	1981
6	Ecuador	-1.91863	4.12148	1982
6	Ecuador	-2.82363	4.11804	1983
6	Ecuador	0.0853756	4.11496	1984
6	Ecuador	1.38266	4.11497	1985
6	Ecuador	0.9442	4.13392	1986
6	Ecuador	-2.66696	4.15349	1987
6	Ecuador	3.35908	4.17504	1988
6	Ecuador	-1.38287	4.19968	1989
6	Ecuador	1.25728	4.22857	1990
6	Ecuador	1.88589	4.27615	1991
6	Ecuador	-0.207485	4.32618	1992
6	Ecuador	-0.30905	4.37888	1993
6	Ecuador	1.96491	4.4339	1994
6	Ecuador	0.0459149	4.49143	1995
6	Ecuador	-0.423721	4.56904	1996
6	Ecuador	2.16048	4.64606	1997
6	Ecuador	1.17561	4.72399	1998
6	Ecuador	-6.60492	4.80463	1999
6	Ecuador	-0.813578	4.88943	2000
6	Ecuador	2.13471	4.98036	2001
6	Ecuador	2.28463	5.07458	2002
6	Ecuador	0.984821	5.17389	2003
6	Ecuador	6.40666	5.28006	2004
6	Ecuador	3.54393	5.39442	2005
6	Ecuador	2.66928	5.50784	2006
6	Ecuador	0.494765	5.62809	2007
6	Ecuador	4.60702	5.75216	2008
6	Ecuador	-1.0581	5.8752	2009
6	Ecuador	1.89287	5.9957	2010
6	Ecuador	6.22102	6.10117	2011
6	Ecuador	4.07029	6.20193	2012
6	Ecuador	3.38727	6.31	2013
6	Ecuador	2.19897	6.44079	2014
6	Ecuador	-1.50763	6.60245	2015
6	Ecuador	-2.89802	6.76381	2016
6	Ecuador	0.573913	6.95114	2017
6	Ecuador	-0.483429	7.15729	2018
6	Ecuador	-1.65325	7.3722	2019
6	Ecuador	-9.15874	7.5911	2020
7	Suriname	1.95151	4.10116	1961
7	Suriname	1.17133	4.06588	1962
7	Suriname	2.87457	4.05357	1963
7	Suriname	3.73264	4.05002	1964
7	Suriname	9.04728	4.0403	1965
7	Suriname	15.9514	4.02622	1966
7	Suriname	9.03112	4.00506	1967
7	Suriname	4.9208	3.97812	1968
7	Suriname	2.48142	3.94472	1969
7	Suriname	1.48522	3.91052	1970
7	Suriname	3.53306	3.94463	1971
7	Suriname	-0.242556	3.96296	1972
7	Suriname	-0.992671	3.96147	1973
7	Suriname	1.3	3.94451	1974
7	Suriname	3.49567	3.92177	1975
7	Suriname	9.19058	4.05752	1976
7	Suriname	10.2924	4.18583	1977
7	Suriname	6.46485	4.29686	1978
7	Suriname	-0.800281	4.38189	1979
7	Suriname	-8.97883	4.43787	1980
7	Suriname	6.91771	4.471	1981
7	Suriname	-4.40783	4.47966	1982
7	Suriname	-4.25943	4.48415	1983
7	Suriname	-2.55629	4.50467	1984
7	Suriname	0.917013	4.55162	1985
7	Suriname	-0.681018	4.55899	1986
7	Suriname	-7.89859	4.59535	1987
7	Suriname	5.62558	4.64924	1988
7	Suriname	2.04689	4.70252	1989
7	Suriname	-6.40614	4.74889	1990
7	Suriname	0.750482	4.82972	1991
7	Suriname	-1.42562	4.8995	1992
7	Suriname	-8.30648	4.96227	1993
7	Suriname	1.7196	5.02982	1994
7	Suriname	-1.52812	5.1076	1995
7	Suriname	-0.432275	5.21203	1996
7	Suriname	4.31336	5.30319	1997
7	Suriname	1.03793	5.37937	1998
7	Suriname	-2.57418	5.4398	1999
7	Suriname	0.893731	5.49147	2000
7	Suriname	2.96903	5.58795	2001
7	Suriname	1.5947	5.68354	2002
7	Suriname	5.05604	5.77487	2003
7	Suriname	7.23804	5.85097	2004
7	Suriname	3.29047	5.91194	2005
7	Suriname	4.5727	5.97592	2006
7	Suriname	3.90056	6.02546	2007
7	Suriname	2.94695	6.0678	2008
7	Suriname	1.83392	6.11629	2009
7	Suriname	3.97368	6.17409	2010
7	Suriname	4.65258	6.25753	2011
7	Suriname	1.53869	6.34556	2012
7	Suriname	1.79595	6.4357	2013
7	Suriname	-0.828633	6.52445	2014
7	Suriname	-4.42305	6.60904	2015
7	Suriname	-5.88315	6.7077	2016
7	Suriname	0.56701	6.80496	2017
7	Suriname	3.94869	6.90637	2018
7	Suriname	0.163587	7.01513	2019
7	Suriname	-15.2682	7.13497	2020
8	Latin America & Caribbean	3.77643	3.63065	1961
8	Latin America & Caribbean	1.10176	3.66686	1962
8	Latin America & Caribbean	-0.662552	3.69925	1963
8	Latin America & Caribbean	4.3536	3.72888	1964
8	Latin America & Caribbean	3.04152	3.7568	1965
8	Latin America & Caribbean	1.54308	3.79451	1966
8	Latin America & Caribbean	1.85657	3.83062	1967
8	Latin America & Caribbean	4.8302	3.86528	1968
8	Latin America & Caribbean	4.33426	3.89787	1969
8	Latin America & Caribbean	3.47691	3.92861	1970
8	Latin America & Caribbean	4.36908	3.97349	1971
8	Latin America & Caribbean	4.66498	4.01256	1972
8	Latin America & Caribbean	5.50238	4.04804	1973
8	Latin America & Caribbean	4.11609	4.0827	1974
8	Latin America & Caribbean	1.19783	4.11783	1975
8	Latin America & Caribbean	2.93151	4.17274	1976
8	Latin America & Caribbean	2.42947	4.22568	1977
8	Latin America & Caribbean	1.51158	4.27524	1978
8	Latin America & Caribbean	4.98386	4.31865	1979
8	Latin America & Caribbean	4.36358	4.3552	1980
8	Latin America & Caribbean	-1.44217	4.39437	1981
8	Latin America & Caribbean	-2.53094	4.42669	1982
8	Latin America & Caribbean	-4.16958	4.45625	1983
8	Latin America & Caribbean	1.64612	4.4878	1984
8	Latin America & Caribbean	1.11192	4.52432	1985
8	Latin America & Caribbean	1.90746	4.57913	1986
8	Latin America & Caribbean	1.23148	4.63436	1987
8	Latin America & Caribbean	-1.32348	4.69177	1988
8	Latin America & Caribbean	-0.0796707	4.75321	1989
8	Latin America & Caribbean	-1.81567	4.81969	1990
8	Latin America & Caribbean	1.31487	4.90429	1991
8	Latin America & Caribbean	0.762028	4.99071	1992
8	Latin America & Caribbean	2.28948	5.07701	1993
8	Latin America & Caribbean	3.41833	5.16004	1994
8	Latin America & Caribbean	-0.752294	5.23893	1995
8	Latin America & Caribbean	2.37413	5.33022	1996
8	Latin America & Caribbean	3.62424	5.41604	1997
8	Latin America & Caribbean	1.06787	5.49965	1998
8	Latin America & Caribbean	-0.868393	5.58531	1999
8	Latin America & Caribbean	2.07753	5.67585	2000
8	Latin America & Caribbean	-0.91383	5.78215	2001
8	Latin America & Caribbean	-0.834141	5.89118	2002
8	Latin America & Caribbean	1.18134	6.00292	2003
8	Latin America & Caribbean	4.26767	6.11634	2004
8	Latin America & Caribbean	2.71829	6.23173	2005
8	Latin America & Caribbean	3.7977	6.35109	2006
8	Latin America & Caribbean	4.03033	6.47117	2007
8	Latin America & Caribbean	2.51568	6.59504	2008
8	Latin America & Caribbean	-3.1262	6.72626	2009
8	Latin America & Caribbean	5.26069	6.86731	2010
8	Latin America & Caribbean	3.29157	7.02138	2011
8	Latin America & Caribbean	1.3916	7.18101	2012
8	Latin America & Caribbean	1.77779	7.3511	2013
8	Latin America & Caribbean	0.314383	7.53744	2014
8	Latin America & Caribbean	-0.478819	7.74399	2015
8	Latin America & Caribbean	-1.13568	7.9619	2016
8	Latin America & Caribbean	0.903433	8.19616	2017
8	Latin America & Caribbean	0.68531	8.44334	2018
8	Latin America & Caribbean	-0.108421	8.70193	2019
8	Latin America & Caribbean	-7.46579	8.96862	2020
9	Trinidad and Tobago	11.8164	3.44454	1961
9	Trinidad and Tobago	1.03421	3.41262	1962
9	Trinidad and Tobago	4.12321	3.37577	1963
9	Trinidad and Tobago	6.35795	3.34163	1964
9	Trinidad and Tobago	-0.313594	3.31313	1965
9	Trinidad and Tobago	3.21053	3.4624	1966
9	Trinidad and Tobago	1.37913	3.63043	1967
9	Trinidad and Tobago	4.58676	3.81051	1968
9	Trinidad and Tobago	2.03002	3.98672	1969
9	Trinidad and Tobago	2.63854	4.15069	1970
9	Trinidad and Tobago	-0.0587089	4.30441	1971
9	Trinidad and Tobago	4.42736	4.43047	1972
9	Trinidad and Tobago	0.22061	4.54293	1973
9	Trinidad and Tobago	2.29989	4.66285	1974
9	Trinidad and Tobago	0.0269666	4.79753	1975
9	Trinidad and Tobago	4.93431	4.92563	1976
9	Trinidad and Tobago	7.6406	5.0674	1977
9	Trinidad and Tobago	8.518	5.21101	1978
9	Trinidad and Tobago	2.13705	5.33482	1979
9	Trinidad and Tobago	8.75247	5.42681	1980
9	Trinidad and Tobago	2.94115	5.48466	1981
9	Trinidad and Tobago	2.12781	5.50767	1982
9	Trinidad and Tobago	-11.7231	5.50844	1983
9	Trinidad and Tobago	-7.139	5.50718	1984
9	Trinidad and Tobago	-5.3658	5.51575	1985
9	Trinidad and Tobago	-4.34872	5.54361	1986
9	Trinidad and Tobago	-5.45262	5.5865	1987
9	Trinidad and Tobago	-4.68715	5.635	1988
9	Trinidad and Tobago	-1.54193	5.67701	1989
9	Trinidad and Tobago	0.822282	5.70716	1990
9	Trinidad and Tobago	2.44236	5.78943	1991
9	Trinidad and Tobago	9.41845	5.85655	1992
9	Trinidad and Tobago	-1.22184	5.91356	1993
9	Trinidad and Tobago	3.07633	5.96765	1994
9	Trinidad and Tobago	3.42313	6.02169	1995
9	Trinidad and Tobago	6.84934	6.11507	1996
9	Trinidad and Tobago	7.32733	6.20273	1997
9	Trinidad and Tobago	7.96508	6.28963	1998
9	Trinidad and Tobago	7.8344	6.37985	1999
9	Trinidad and Tobago	6.6287	6.47601	2000
9	Trinidad and Tobago	3.80252	6.60686	2001
9	Trinidad and Tobago	7.46489	6.74195	2002
9	Trinidad and Tobago	13.8745	6.88539	2003
9	Trinidad and Tobago	7.4019	7.04003	2004
9	Trinidad and Tobago	5.68612	7.20816	2005
9	Trinidad and Tobago	12.6818	7.40587	2006
9	Trinidad and Tobago	4.28202	7.61565	2007
9	Trinidad and Tobago	2.91987	7.83564	2008
9	Trinidad and Tobago	-4.86017	8.06227	2009
9	Trinidad and Tobago	2.76131	8.29584	2010
9	Trinidad and Tobago	-0.894	8.55036	2011
9	Trinidad and Tobago	0.619789	8.80981	2012
9	Trinidad and Tobago	1.55742	9.07902	2013
9	Trinidad and Tobago	-1.54016	9.36378	2014
9	Trinidad and Tobago	0.891689	9.66761	2015
9	Trinidad and Tobago	-6.09733	10.0088	2016
9	Trinidad and Tobago	-3.44273	10.3646	2017
9	Trinidad and Tobago	-0.350172	10.735	2018
9	Trinidad and Tobago	-1.60945	11.1182	2019
9	Trinidad and Tobago	-8.12969	11.5146	2020
10	Uruguay	1.17649	8.21167	1961
10	Uruguay	-2.79173	8.25709	1962
10	Uruguay	-1.01716	8.30063	1963
10	Uruguay	1.27759	8.34636	1964
10	Uruguay	-0.047676	8.39803	1965
10	Uruguay	1.99039	8.50748	1966
10	Uruguay	-4.61042	8.61933	1967
10	Uruguay	0.983032	8.72912	1968
10	Uruguay	5.09677	8.82842	1969
10	Uruguay	1.79558	8.91411	1970
10	Uruguay	-0.551988	9.08717	1971
10	Uruguay	-1.43062	9.23107	1972
10	Uruguay	0.251962	9.36467	1973
10	Uruguay	2.82309	9.51151	1974
10	Uruguay	5.8691	9.68187	1975
10	Uruguay	3.52582	9.84436	1976
10	Uruguay	0.90194	10.0323	1977
10	Uruguay	4.68635	10.2253	1978
10	Uruguay	5.46712	10.3931	1979
10	Uruguay	5.12797	10.5219	1980
10	Uruguay	0.893887	10.6517	1981
10	Uruguay	-10.3453	10.7461	1982
10	Uruguay	-10.8537	10.8184	1983
10	Uruguay	-1.77701	10.8898	1984
10	Uruguay	0.817309	10.973	1985
10	Uruguay	8.12291	11.1168	1986
10	Uruguay	7.32278	11.2467	1987
10	Uruguay	0.848218	11.372	1988
10	Uruguay	0.452844	11.5014	1989
10	Uruguay	-0.379827	11.6376	1990
10	Uruguay	2.80949	11.8086	1991
10	Uruguay	7.15141	11.9824	1992
10	Uruguay	1.90564	12.1525	1993
10	Uruguay	6.49663	12.3096	1994
10	Uruguay	-2.15446	12.4498	1995
10	Uruguay	4.82668	12.6208	1996
10	Uruguay	7.7917	12.7751	1997
10	Uruguay	3.8553	12.9077	1998
10	Uruguay	-2.44173	13.0135	1999
10	Uruguay	-2.27642	13.092	2000
10	Uruguay	-4.01002	13.2359	2001
10	Uruguay	-7.74796	13.3427	2002
10	Uruguay	0.87762	13.4258	2003
10	Uruguay	5.07292	13.5014	2004
10	Uruguay	7.45001	13.5784	2005
10	Uruguay	3.98576	13.6703	2006
10	Uruguay	6.33845	13.7582	2007
10	Uruguay	6.90444	13.8426	2008
10	Uruguay	3.94925	13.9225	2009
10	Uruguay	7.49543	14.0015	2010
10	Uruguay	4.86081	14.1045	2011
10	Uruguay	3.23026	14.1985	2012
10	Uruguay	4.31459	14.2896	2013
10	Uruguay	2.90474	14.3834	2014
10	Uruguay	0.0302704	14.4831	2015
10	Uruguay	1.32968	14.5913	2016
10	Uruguay	1.25793	14.7002	2017
10	Uruguay	0.109558	14.8145	2018
10	Uruguay	-0.010199	14.9412	2019
10	Uruguay	-6.18382	15.0877	2020
11	Peru	4.35061	3.44515	1961
11	Peru	6.93527	3.4649	1962
11	Peru	1.37794	3.47639	1963
11	Peru	3.54267	3.47907	1964
11	Peru	2.66325	3.47341	1965
11	Peru	5.2343	3.47929	1966
11	Peru	0.992878	3.47704	1967
11	Peru	-2.58934	3.47048	1968
11	Peru	0.689144	3.46349	1969
11	Peru	0.547966	3.45827	1970
11	Peru	1.74396	3.48042	1971
11	Peru	0.672028	3.50038	1972
11	Peru	3.4128	3.51795	1973
11	Peru	6.46433	3.53317	1974
11	Peru	1.54413	3.54636	1975
11	Peru	-1.20345	3.57104	1976
11	Peru	-2.24173	3.59371	1977
11	Peru	-5.12337	3.61321	1978
11	Peru	1.47567	3.62722	1979
11	Peru	3.32175	3.63522	1980
11	Peru	2.98278	3.66339	1981
11	Peru	-2.61081	3.68364	1982
11	Peru	-12.5187	3.70025	1983
11	Peru	1.20168	3.71838	1984
11	Peru	-0.277752	3.74086	1985
11	Peru	6.95127	3.79179	1986
11	Peru	7.28199	3.8442	1987
11	Peru	-11.4199	3.89775	1988
11	Peru	-14.1812	3.9518	1989
11	Peru	-6.95098	4.00669	1990
11	Peru	0.172594	4.0735	1991
11	Peru	-2.46518	4.1419	1992
11	Peru	3.25942	4.21323	1993
11	Peru	10.2212	4.28957	1994
11	Peru	5.43212	4.37235	1995
11	Peru	0.91085	4.46437	1996
11	Peru	4.54616	4.56027	1997
11	Peru	-2.1273	4.65934	1998
11	Peru	-0.140576	4.76029	1999
11	Peru	1.21314	4.86278	2000
11	Peru	-0.656178	4.99475	2001
11	Peru	4.27967	5.12258	2002
11	Peru	3.13277	5.2469	2003
11	Peru	4.0007	5.36806	2004
11	Peru	5.36237	5.48704	2005
11	Peru	6.6262	5.62936	2006
11	Peru	7.63365	5.77176	2007
11	Peru	8.2506	5.91592	2008
11	Peru	0.287055	6.06346	2009
11	Peru	7.45537	6.21565	2010
11	Peru	5.46742	6.39835	2011
11	Peru	5.26751	6.59846	2012
11	Peru	4.90258	6.81826	2013
11	Peru	1.30566	7.05984	2014
11	Peru	1.96334	7.3256	2015
11	Peru	2.4229	7.55774	2016
11	Peru	0.829126	7.8108	2017
11	Peru	2.19795	8.08839	2018
11	Peru	0.565474	8.39348	2019
11	Peru	-12.3921	8.72526	2020
12	Paraguay	4.1349	3.23354	1961
12	Paraguay	0.617054	3.26446	1962
12	Paraguay	1.98294	3.29218	1963
12	Paraguay	1.49172	3.32114	1964
12	Paraguay	3.3951	3.35307	1965
12	Paraguay	-0.679705	3.38054	1966
12	Paraguay	6.28848	3.40659	1967
12	Paraguay	1.81031	3.43238	1968
12	Paraguay	2.03438	3.45878	1969
12	Paraguay	2.93625	3.487	1970
12	Paraguay	2.99446	3.52104	1971
12	Paraguay	4.11565	3.5562	1972
12	Paraguay	4.79037	3.59127	1973
12	Paraguay	5.81911	3.62382	1974
12	Paraguay	4.27151	3.65303	1975
12	Paraguay	4.87217	3.6986	1976
12	Paraguay	8.68967	3.7334	1977
12	Paraguay	9.14477	3.76208	1978
12	Paraguay	8.90328	3.79065	1979
12	Paraguay	8.67583	3.82176	1980
12	Paraguay	6.12525	3.84691	1981
12	Paraguay	-4.20285	3.87266	1982
12	Paraguay	-5.83153	3.89848	1983
12	Paraguay	-0.141331	3.92275	1984
12	Paraguay	1.5397	3.9461	1985
12	Paraguay	1.99969	3.96804	1986
12	Paraguay	4.57877	3.98653	1987
12	Paraguay	3.00516	4.00432	1988
12	Paraguay	4.05619	4.02572	1989
12	Paraguay	1.38629	4.05307	1990
12	Paraguay	0.844793	4.10311	1991
12	Paraguay	-0.835585	4.1558	1992
12	Paraguay	2.39101	4.20545	1993
12	Paraguay	2.82207	4.2434	1994
12	Paraguay	4.34632	4.26637	1995
12	Paraguay	-0.728835	4.29234	1996
12	Paraguay	1.93875	4.30306	1997
12	Paraguay	-2.08196	4.30922	1998
12	Paraguay	-3.41778	4.32498	1999
12	Paraguay	-4.27505	4.35805	2000
12	Paraguay	-2.75656	4.4171	2001
12	Paraguay	-1.89224	4.49144	2002
12	Paraguay	2.4498	4.5752	2003
12	Paraguay	2.28565	4.65924	2004
12	Paraguay	0.493156	4.73974	2005
12	Paraguay	3.22759	4.83688	2006
12	Paraguay	3.92393	4.92729	2007
12	Paraguay	5.04513	5.01683	2008
12	Paraguay	-1.59888	5.11355	2009
12	Paraguay	9.6008	5.22191	2010
12	Paraguay	2.87101	5.33109	2011
12	Paraguay	-2.06145	5.45004	2012
12	Paraguay	6.81658	5.58058	2013
12	Paraguay	3.87716	5.72379	2014
12	Paraguay	1.58379	5.881	2015
12	Paraguay	2.89686	6.05686	2016
12	Paraguay	3.44895	6.24101	2017
12	Paraguay	1.88363	6.43022	2018
12	Paraguay	-1.65407	6.62082	2019
12	Paraguay	-2.21993	6.81098	2020
13	Guyana	1.58743	3.40792	1961
13	Guyana	-1.73201	3.41753	1962
13	Guyana	-14.5745	3.43621	1963
13	Guyana	8.6969	3.45695	1964
13	Guyana	8.16186	3.46404	1965
13	Guyana	3.22954	3.45678	1966
13	Guyana	2.56292	3.45184	1967
13	Guyana	-0.489196	3.46486	1968
13	Guyana	5.51821	3.49079	1969
13	Guyana	2.89675	3.50558	1970
13	Guyana	1.84808	3.52033	1971
13	Guyana	-4.42451	3.52962	1972
13	Guyana	0.140598	3.55397	1973
13	Guyana	6.54428	3.59411	1974
13	Guyana	7.31928	3.6249	1975
13	Guyana	0.425543	3.63585	1976
13	Guyana	-3.70152	3.64115	1977
13	Guyana	-2.78847	3.66746	1978
13	Guyana	-2.61076	3.71463	1979
13	Guyana	1.22584	3.7567	1980
13	Guyana	1.2909	3.76689	1981
13	Guyana	-13.1362	3.7988	1982
13	Guyana	-6.51765	3.88909	1983
13	Guyana	-4.57104	4.01074	1984
13	Guyana	3.03472	4.09431	1985
13	Guyana	-0.123827	3.99322	1986
13	Guyana	1.83133	3.87961	1987
13	Guyana	-2.81982	3.82474	1988
13	Guyana	-4.27137	3.8559	1989
13	Guyana	-2.77081	3.93564	1990
13	Guyana	5.89105	3.97516	1991
13	Guyana	7.16497	3.97715	1992
13	Guyana	7.37972	3.95123	1993
13	Guyana	7.85239	3.91358	1994
13	Guyana	4.70006	3.87395	1995
13	Guyana	8.02604	3.92668	1996
13	Guyana	6.57654	3.97377	1997
13	Guyana	-1.13166	4.01219	1998
13	Guyana	3.52352	4.04349	1999
13	Guyana	-0.973073	4.07639	2000
13	Guyana	2.48704	4.20434	2001
13	Guyana	1.18925	4.34204	2002
13	Guyana	-0.679299	4.47203	2003
13	Guyana	1.48232	4.57051	2004
13	Guyana	-2.00602	4.62285	2005
13	Guyana	5.1044	4.62723	2006
13	Guyana	7.17088	4.60297	2007
13	Guyana	1.55927	4.57475	2008
13	Guyana	3.75201	4.57432	2009
13	Guyana	3.54256	4.61721	2010
13	Guyana	4.97516	4.80168	2011
13	Guyana	4.91365	5.01907	2012
13	Guyana	3.12184	5.25731	2013
13	Guyana	1.14158	5.50132	2014
13	Guyana	0.154463	5.74279	2015
13	Guyana	3.2786	5.97289	2016
13	Guyana	3.21864	6.20713	2017
13	Guyana	3.93299	6.45027	2018
13	Guyana	4.8457	6.71158	2019
13	Guyana	42.7893	6.99954	2020
14	Bahamas	5.29616	3.70045	1961
14	Bahamas	5.0038	3.61216	1962
14	Bahamas	5.10114	3.54801	1963
14	Bahamas	5.24116	3.49864	1964
14	Bahamas	5.41521	3.45426	1965
14	Bahamas	4.362	3.41504	1966
14	Bahamas	5.11713	3.38226	1967
14	Bahamas	4.30285	3.37098	1968
14	Bahamas	5.25506	3.3701	1969
14	Bahamas	-8.49672	3.38299	1970
14	Bahamas	-1.01388	3.45968	1971
14	Bahamas	-5.65079	3.51388	1972
14	Bahamas	5.40104	3.55834	1973
14	Bahamas	-18.3669	3.60955	1974
14	Bahamas	-16.5125	3.66286	1975
14	Bahamas	2.99972	3.74425	1976
14	Bahamas	6.83061	3.8427	1977
14	Bahamas	11.6962	3.9518	1978
14	Bahamas	23.3782	4.0474	1979
14	Bahamas	4.17006	4.11366	1980
14	Bahamas	-11.2213	4.16717	1981
14	Bahamas	4.34329	4.17605	1982
14	Bahamas	1.33591	4.16511	1983
14	Bahamas	11.7786	4.1553	1984
14	Bahamas	2.74403	4.15427	1985
14	Bahamas	-0.0943916	4.15535	1986
14	Bahamas	1.18743	4.17559	1987
14	Bahamas	0.578987	4.20366	1988
14	Bahamas	4.9098	4.23782	1989
14	Bahamas	-3.32025	4.26933	1990
14	Bahamas	-5.93657	4.34316	1991
14	Bahamas	-5.64077	4.41042	1992
14	Bahamas	-1.55614	4.47746	1993
14	Bahamas	1.36002	4.54964	1994
14	Bahamas	2.76564	4.63767	1995
14	Bahamas	2.82853	4.76727	1996
14	Bahamas	5.61754	4.90747	1997
14	Bahamas	-5.56733	5.05924	1998
14	Bahamas	10.8762	5.21931	1999
14	Bahamas	2.75776	5.38431	2000
14	Bahamas	1.07434	5.49637	2001
14	Bahamas	1.02251	5.59611	2002
14	Bahamas	-2.98809	5.67498	2003
14	Bahamas	-0.942616	5.73231	2004
14	Bahamas	1.49985	5.78097	2005
14	Bahamas	0.601739	5.85017	2006
14	Bahamas	-0.46411	5.91602	2007
14	Bahamas	-4.11203	5.982	2008
14	Bahamas	-5.79846	6.04827	2009
14	Bahamas	0.0118887	6.11367	2010
14	Bahamas	-0.686873	6.21339	2011
14	Bahamas	1.95313	6.31766	2012
14	Bahamas	-3.62817	6.43246	2013
14	Bahamas	0.110098	6.55635	2014
14	Bahamas	-0.727095	6.69204	2015
14	Bahamas	0.44469	6.87508	2016
14	Bahamas	2.08216	7.06055	2017
14	Bahamas	1.98782	7.2576	2018
14	Bahamas	0.217093	7.48327	2019
14	Bahamas	-17.0787	7.74812	2020
15	Belize	1.977	4.17938	1961
15	Belize	1.99333	4.20706	1962
15	Belize	2.05079	4.23406	1963
15	Belize	2.04148	4.2457	1964
15	Belize	1.91374	4.249	1965
15	Belize	1.67796	4.27264	1966
15	Belize	1.7864	4.28069	1967
15	Belize	4.26087	4.28309	1968
15	Belize	2.28283	4.2822	1969
15	Belize	2.30725	4.29278	1970
15	Belize	1.78437	4.35281	1971
15	Belize	8.1752	4.4011	1972
15	Belize	3.60654	4.45342	1973
15	Belize	11.8208	4.50547	1974
15	Belize	2.06999	4.56251	1975
15	Belize	-1.42393	4.57872	1976
15	Belize	5.06073	4.59088	1977
15	Belize	6.37936	4.58749	1978
15	Belize	5.7464	4.55681	1979
15	Belize	11.2017	4.491	1980
15	Belize	-1.21687	4.46105	1981
15	Belize	-2.68866	4.40858	1982
15	Belize	-4.86498	4.33507	1983
15	Belize	-0.903155	4.25951	1984
15	Belize	-1.79091	4.18261	1985
15	Belize	1.67211	4.14701	1986
15	Belize	7.70924	4.11944	1987
15	Belize	6.91152	4.11053	1988
15	Belize	10.2695	4.11187	1989
15	Belize	9.0173	4.13005	1990
15	Belize	9.37514	4.19248	1991
15	Belize	10.2199	4.27122	1992
15	Belize	4.50062	4.36389	1993
15	Belize	-1.85489	4.45458	1994
15	Belize	-1.9246	4.52641	1995
15	Belize	-1.75058	4.39428	1996
15	Belize	-0.15412	4.25399	1997
15	Belize	-0.167191	4.12171	1998
15	Belize	4.80466	4.00606	1999
15	Belize	9.21235	3.90757	2000
15	Belize	1.4977	3.82964	2001
15	Belize	1.81101	3.75031	2002
15	Belize	6.47638	3.66596	2003
15	Belize	2.10384	3.5768	2004
15	Belize	-0.674808	3.47639	2005
15	Belize	2.11253	3.56813	2006
15	Belize	-2.07477	3.66859	2007
15	Belize	0.861931	3.78133	2008
15	Belize	-2.27735	3.91667	2009
15	Belize	0.508817	4.0789	2010
15	Belize	-0.477502	4.12825	2011
15	Belize	0.0635398	4.1855	2012
15	Belize	-0.957357	4.24974	2013
15	Belize	1.78219	4.32696	2014
15	Belize	0.483912	4.41689	2015
15	Belize	-2.05987	4.51059	2016
15	Belize	-0.185526	4.61587	2017
15	Belize	0.948561	4.73646	2018
15	Belize	-0.137002	4.86739	2019
15	Belize	-15.6101	5.00845	2020
16	Costa Rica	-1.83833	2.99707	1961
16	Costa Rica	1.60538	3.00383	1962
16	Costa Rica	3.07264	3.01557	1963
16	Costa Rica	0.0653769	3.03044	1964
16	Costa Rica	4.59793	3.0499	1965
16	Costa Rica	3.57234	3.08367	1966
16	Costa Rica	2.43307	3.12212	1967
16	Costa Rica	5.31113	3.16457	1968
16	Costa Rica	2.54624	3.21109	1969
16	Costa Rica	4.62247	3.26189	1970
16	Costa Rica	4.03706	3.32845	1971
16	Costa Rica	5.50187	3.39364	1972
16	Costa Rica	5.09517	3.45945	1973
16	Costa Rica	2.97533	3.52706	1974
16	Costa Rica	-0.43241	3.59595	1975
16	Costa Rica	2.84142	3.67612	1976
16	Costa Rica	6.09316	3.75061	1977
16	Costa Rica	3.48429	3.82009	1978
16	Costa Rica	2.16424	3.88435	1979
16	Costa Rica	-1.92556	3.94422	1980
16	Costa Rica	-4.87348	3.99916	1981
16	Costa Rica	-9.77542	4.05318	1982
16	Costa Rica	0.0997509	4.10718	1983
16	Costa Rica	5.13701	4.16163	1984
16	Costa Rica	-1.94664	4.21846	1985
16	Costa Rica	2.77505	4.28604	1986
16	Costa Rica	2.05501	4.35246	1987
16	Costa Rica	0.774638	4.42118	1988
16	Costa Rica	2.95104	4.49705	1989
16	Costa Rica	0.883401	4.5834	1990
16	Costa Rica	-0.373861	4.66046	1991
16	Costa Rica	6.39536	4.74715	1992
16	Costa Rica	4.37322	4.84151	1993
16	Costa Rica	1.90423	4.93987	1994
16	Costa Rica	1.60719	5.0413	1995
16	Costa Rica	-1.07247	5.14035	1996
16	Costa Rica	3.02029	5.23973	1997
16	Costa Rica	4.76253	5.34338	1998
16	Costa Rica	2.02788	5.456	1999
16	Costa Rica	1.8518	5.58085	2000
16	Costa Rica	1.65163	5.7168	2001
16	Costa Rica	1.73111	5.8638	2002
16	Costa Rica	2.73563	6.0206	2003
16	Costa Rica	2.91444	6.18432	2004
16	Costa Rica	2.51248	6.35398	2005
16	Costa Rica	5.84682	6.52258	2006
16	Costa Rica	6.76055	6.69196	2007
16	Costa Rica	3.3654	6.87072	2008
16	Costa Rica	-2.13681	7.07156	2009
16	Costa Rica	4.05681	7.30154	2010
16	Costa Rica	3.14766	7.54048	2011
16	Costa Rica	3.65396	7.80636	2012
16	Costa Rica	1.32529	8.09197	2013
16	Costa Rica	2.39171	8.38592	2014
16	Costa Rica	2.53138	8.68315	2015
16	Costa Rica	3.10831	8.96546	2016
16	Costa Rica	3.09257	9.25051	2017
16	Costa Rica	1.04598	9.54985	2018
16	Costa Rica	1.19399	9.88044	2019
16	Costa Rica	-5.41234	10.2531	2020
17	Dominican Republic	-5.52695	2.54677	1961
17	Dominican Republic	13.2331	2.54458	1962
17	Dominican Republic	3.07512	2.53967	1963
17	Dominican Republic	3.38291	2.53401	1964
17	Dominican Republic	-15.2047	2.52934	1965
17	Dominican Republic	10.0017	2.54423	1966
17	Dominican Republic	0.237465	2.55706	1967
17	Dominican Republic	-2.69827	2.56898	1968
17	Dominican Republic	7.70736	2.58021	1969
17	Dominican Republic	14.9005	2.59196	1970
17	Dominican Republic	7.81694	2.62231	1971
17	Dominican Republic	7.41667	2.65034	1972
17	Dominican Republic	9.91425	2.67745	1973
17	Dominican Republic	3.25942	2.7046	1974
17	Dominican Republic	2.52602	2.73347	1975
17	Dominican Republic	4.07528	2.78096	1976
17	Dominican Republic	2.42438	2.8273	1977
17	Dominican Republic	-0.295014	2.87303	1978
17	Dominican Republic	2.09486	2.91902	1979
17	Dominican Republic	5.5108	2.96635	1980
17	Dominican Republic	1.96153	3.03369	1981
17	Dominican Republic	-0.511563	3.09906	1982
17	Dominican Republic	2.40215	3.16406	1983
17	Dominican Republic	-0.859599	3.23041	1984
17	Dominican Republic	-4.1283	3.29988	1985
17	Dominican Republic	1.43902	3.38618	1986
17	Dominican Republic	7.94178	3.47225	1987
17	Dominican Republic	0.16882	3.5583	1988
17	Dominican Republic	2.39486	3.64441	1989
17	Dominican Republic	-7.25171	3.73141	1990
17	Dominican Republic	-0.956919	3.83293	1991
17	Dominican Republic	9.15026	3.93115	1992
17	Dominican Republic	5.39935	4.02798	1993
17	Dominican Republic	0.767792	4.12661	1994
17	Dominican Republic	3.85357	4.22915	1995
17	Dominican Republic	4.19846	4.34467	1996
17	Dominican Republic	7.11226	4.4607	1997
17	Dominican Republic	5.02537	4.57679	1998
17	Dominican Republic	4.30382	4.69204	1999
17	Dominican Republic	3.07998	4.80657	2000
17	Dominican Republic	0.942845	4.93379	2001
17	Dominican Republic	2.98157	5.0577	2002
17	Dominican Republic	-2.7429	5.17586	2003
17	Dominican Republic	1.15147	5.28481	2004
17	Dominican Republic	7.9509	5.38361	2005
17	Dominican Republic	7.73642	5.4837	2006
17	Dominican Republic	6.03369	5.57411	2007
17	Dominican Republic	1.90851	5.66108	2008
17	Dominican Republic	-0.304581	5.75192	2009
17	Dominican Republic	7.01678	5.85177	2010
17	Dominican Republic	1.89221	5.96682	2011
17	Dominican Republic	1.50001	6.0872	2012
17	Dominican Republic	3.65082	6.2156	2013
17	Dominican Republic	5.81879	6.35552	2014
17	Dominican Republic	5.71552	6.50972	2015
17	Dominican Republic	5.46863	6.68918	2016
17	Dominican Republic	3.51807	6.87999	2017
17	Dominican Republic	5.83454	7.08282	2018
17	Dominican Republic	3.9584	7.29839	2019
17	Dominican Republic	-7.65706	7.5277	2020
18	United States	0.618121	9.11572	1961
18	United States	4.48067	9.11572	1962
18	United States	2.90827	9.11572	1963
18	United States	4.34055	9.11572	1964
18	United States	5.0781	9.11572	1965
18	United States	5.27711	9.11572	1966
18	United States	1.38995	9.11572	1967
18	United States	3.75882	9.11572	1968
18	United States	2.09737	9.11572	1969
18	United States	-1.50088	9.11572	1970
18	United States	1.9956	9.11572	1971
18	United States	4.1381	9.11572	1972
18	United States	4.64216	9.11572	1973
18	United States	-1.44513	9.11572	1974
18	United States	-1.18458	9.11572	1975
18	United States	4.39146	9.11572	1976
18	United States	3.57715	9.11572	1977
18	United States	4.42298	9.11572	1978
18	United States	2.03389	9.11572	1979
18	United States	-1.2093	9.11572	1980
18	United States	1.53632	9.11572	1981
18	United States	-2.73457	9.11572	1982
18	United States	3.63198	9.11572	1983
18	United States	6.31217	9.11572	1984
18	United States	3.25066	9.11572	1985
18	United States	2.51089	9.11572	1986
18	United States	2.53862	9.11572	1987
18	United States	3.23542	9.11572	1988
18	United States	2.69817	9.11572	1989
18	United States	0.741486	9.11572	1990
18	United States	-1.4342	9.11572	1991
18	United States	2.09661	9.11572	1992
18	United States	1.40571	9.11572	1993
18	United States	2.76088	9.11572	1994
18	United States	1.46872	9.11572	1995
18	United States	2.57226	9.11572	1996
18	United States	3.13259	9.11572	1997
18	United States	3.27052	9.11572	1998
18	United States	3.55719	9.11572	1999
18	United States	2.97521	9.11572	2000
18	United States	0.00364898	9.11572	2001
18	United States	0.802104	9.11572	2002
18	United States	1.98093	9.11572	2003
18	United States	2.84268	9.11572	2004
18	United States	2.5635	9.11572	2005
18	United States	1.86796	9.11572	2006
18	United States	0.911866	9.11572	2007
18	United States	-1.0767	9.11572	2008
18	United States	-3.38744	9.11572	2009
18	United States	1.7164	9.11572	2010
18	United States	0.815453	9.11572	2011
18	United States	1.50219	9.11572	2012
18	United States	1.1389	9.11572	2013
18	United States	1.77684	9.11572	2014
18	United States	2.31944	9.11572	2015
18	United States	0.977013	9.11572	2016
18	United States	1.68732	9.11572	2017
18	United States	2.45568	9.11572	2018
18	United States	1.69701	9.11572	2019
18	United States	-3.82422	9.11572	2020
19	Mexico	1.78208	3.44539	1961
19	Mexico	1.46353	3.48766	1962
19	Mexico	4.80323	3.52762	1963
19	Mexico	8.48141	3.56738	1964
19	Mexico	3.81644	3.60757	1965
19	Mexico	2.84265	3.65091	1966
19	Mexico	2.61666	3.69148	1967
19	Mexico	6.08906	3.72704	1968
19	Mexico	0.285108	3.75389	1969
19	Mexico	3.30021	3.7708	1970
19	Mexico	0.668146	3.78588	1971
19	Mexico	5.03561	3.79217	1972
19	Mexico	4.73131	3.79413	1973
19	Mexico	2.77962	3.79793	1974
19	Mexico	2.83311	3.80713	1975
19	Mexico	1.63107	3.83247	1976
19	Mexico	0.713828	3.86264	1977
19	Mexico	6.21175	3.89251	1978
19	Mexico	6.99563	3.91504	1979
19	Mexico	6.59362	3.92793	1980
19	Mexico	5.95152	3.94248	1981
19	Mexico	-2.83218	3.94798	1982
19	Mexico	-5.67749	3.95247	1983
19	Mexico	1.12525	3.96554	1984
19	Mexico	-0.00559018	3.99195	1985
19	Mexico	-5.09686	4.04208	1986
19	Mexico	-0.333811	4.09876	1987
19	Mexico	-0.708391	4.16126	1988
19	Mexico	2.1083	4.22838	1989
19	Mexico	3.20338	4.29972	1990
19	Mexico	2.30201	4.37638	1991
19	Mexico	1.68311	4.45766	1992
19	Mexico	0.157923	4.54214	1993
19	Mexico	3.15906	4.62741	1994
19	Mexico	-7.83175	4.71253	1995
19	Mexico	5.07245	4.80482	1996
19	Mexico	5.19356	4.89459	1997
19	Mexico	3.58158	4.98175	1998
19	Mexico	1.24784	5.06666	1999
19	Mexico	3.44098	5.15092	2000
19	Mexico	-1.7929	5.24064	2001
19	Mexico	-1.40294	5.32667	2002
19	Mexico	0.0722682	5.41526	2003
19	Mexico	2.49483	5.51342	2004
19	Mexico	0.869522	5.62497	2005
19	Mexico	2.98443	5.71236	2006
19	Mexico	0.782569	5.81166	2007
19	Mexico	-0.357633	5.91934	2008
19	Mexico	-6.67417	6.03017	2009
19	Mexico	3.61719	6.14318	2010
19	Mexico	2.22716	6.24421	2011
19	Mexico	2.24714	6.34339	2012
19	Mexico	0.0294528	6.44976	2013
19	Mexico	1.54404	6.57479	2014
19	Mexico	2.01904	6.72472	2015
19	Mexico	1.40302	6.87332	2016
19	Mexico	0.931457	7.04077	2017
19	Mexico	1.05031	7.22368	2018
19	Mexico	-1.13937	7.41666	2019
19	Mexico	-9.2054	7.6181	2020
20	Nicaragua	4.17019	2.52227	1961
20	Nicaragua	7.50349	2.51215	1962
20	Nicaragua	7.5152	2.49723	1963
20	Nicaragua	8.34509	2.48161	1964
20	Nicaragua	6.24736	2.46613	1965
20	Nicaragua	0.219797	2.47601	1966
20	Nicaragua	3.78911	2.48328	1967
20	Nicaragua	-1.66964	2.48924	1968
20	Nicaragua	3.06726	2.49358	1969
20	Nicaragua	-1.68857	2.49527	1970
20	Nicaragua	0.189725	2.51614	1971
20	Nicaragua	-0.869823	2.53359	1972
20	Nicaragua	3.19091	2.54879	1973
20	Nicaragua	10.7215	2.56308	1974
20	Nicaragua	-3.19263	2.57722	1975
20	Nicaragua	2.00742	2.6032	1976
20	Nicaragua	5.08299	2.62939	1977
20	Nicaragua	-10.605	2.65518	1978
20	Nicaragua	-28.6474	2.67969	1979
20	Nicaragua	1.5967	2.70273	1980
20	Nicaragua	2.39625	2.74039	1981
20	Nicaragua	-3.54308	2.77403	1982
20	Nicaragua	1.82579	2.8075	1983
20	Nicaragua	-4.08618	2.84512	1984
20	Nicaragua	-6.4286	2.88924	1985
20	Nicaragua	-3.31612	2.94659	1986
20	Nicaragua	-2.90418	3.00831	1987
20	Nicaragua	-14.3311	3.07263	1988
20	Nicaragua	-3.84231	3.13601	1989
20	Nicaragua	-2.21929	3.19674	1990
20	Nicaragua	-2.39093	3.26085	1991
20	Nicaragua	-1.84342	3.3192	1992
20	Nicaragua	-2.57999	3.37365	1993
20	Nicaragua	1.15007	3.42708	1994
20	Nicaragua	3.79068	3.48067	1995
20	Nicaragua	4.33951	3.54346	1996
20	Nicaragua	2.11271	3.60595	1997
20	Nicaragua	1.95908	3.66862	1998
20	Nicaragua	5.31176	3.73065	1999
20	Nicaragua	2.49429	3.79194	2000
20	Nicaragua	1.43891	3.86834	2001
20	Nicaragua	-0.673729	3.94091	2002
20	Nicaragua	1.1106	4.01238	2003
20	Nicaragua	3.88283	4.08629	2004
20	Nicaragua	2.86807	4.16442	2005
20	Nicaragua	2.73438	4.2424	2006
20	Nicaragua	3.64145	4.3262	2007
20	Nicaragua	2.0235	4.40812	2008
20	Nicaragua	-4.60664	4.47658	2009
20	Nicaragua	3.0012	4.52727	2010
20	Nicaragua	4.8951	4.56094	2011
20	Nicaragua	5.08163	4.57937	2012
20	Nicaragua	3.54336	4.6016	2013
20	Nicaragua	3.41586	4.65373	2014
20	Nicaragua	3.43778	4.75029	2015
20	Nicaragua	3.22317	4.88384	2016
20	Nicaragua	3.30608	5.05229	2017
20	Nicaragua	-4.56927	5.2475	2018
20	Nicaragua	-4.85158	5.45799	2019
20	Nicaragua	-3.14704	5.6775	2020
21	Panama	7.6842	3.63392	1961
21	Panama	5.06459	3.64772	1962
21	Panama	5.34577	3.65884	1963
21	Panama	1.36887	3.66888	1964
21	Panama	5.97594	3.67908	1965
21	Panama	4.46898	3.70073	1966
21	Panama	5.43947	3.72134	1967
21	Panama	3.93124	3.74121	1968
21	Panama	5.37099	3.76043	1969
21	Panama	3.94571	3.77921	1970
21	Panama	6.54405	3.80771	1971
21	Panama	1.67494	3.83332	1972
21	Panama	2.47012	3.85897	1973
21	Panama	-0.316186	3.88657	1974
21	Panama	-0.945872	3.9178	1975
21	Panama	-0.960137	3.96231	1976
21	Panama	-1.45917	4.00876	1977
21	Panama	7.07624	4.05715	1978
21	Panama	1.97805	4.10676	1979
21	Panama	10.3874	4.15737	1980
21	Panama	6.64768	4.21679	1981
21	Panama	2.92103	4.27509	1982
21	Panama	-6.6571	4.33309	1983
21	Panama	0.415804	4.39146	1984
21	Panama	2.63125	4.45102	1985
21	Panama	1.31701	4.51025	1986
21	Panama	-3.91662	4.56829	1987
21	Panama	-15.2192	4.62713	1988
21	Panama	-0.573083	4.68834	1989
21	Panama	5.84501	4.75397	1990
21	Panama	7.15661	4.81646	1991
21	Panama	5.98241	4.88192	1992
21	Panama	3.30479	4.95094	1993
21	Panama	0.760548	5.02307	1994
21	Panama	-0.311457	5.09916	1995
21	Panama	1.97212	5.17732	1996
21	Panama	4.31171	5.25535	1997
21	Panama	5.1886	5.33623	1998
21	Panama	1.85792	5.42354	1999
21	Panama	0.710916	5.51967	2000
21	Panama	-1.35633	5.61873	2001
21	Panama	0.295908	5.72494	2002
21	Panama	2.26167	5.83809	2003
21	Panama	5.53894	5.95656	2004
21	Panama	5.23216	6.08062	2005
21	Panama	6.68388	6.20934	2006
21	Panama	9.97372	6.33945	2007
21	Panama	7.90196	6.47275	2008
21	Panama	-0.53936	6.61243	2009
21	Panama	3.98373	6.76048	2010
21	Panama	9.39804	6.9035	2011
21	Panama	7.9107	7.05177	2012
21	Panama	5.09747	7.20828	2013
21	Panama	3.29264	7.37587	2014
21	Panama	3.94319	7.55729	2015
21	Panama	3.17023	7.72794	2016
21	Panama	3.79929	7.90992	2017
21	Panama	1.85934	8.10473	2018
21	Panama	1.35159	8.31384	2019
21	Panama	-19.2487	8.53879	2020
22	Puerto Rico	5.18069	5.48551	1961
22	Puerto Rico	6.0864	5.55186	1962
22	Puerto Rico	6.29941	5.61337	1963
22	Puerto Rico	4.98448	5.68197	1964
22	Puerto Rico	7.52366	5.76618	1965
22	Puerto Rico	6.22984	5.86404	1966
22	Puerto Rico	5.39297	6.00701	1967
22	Puerto Rico	4.53285	6.19613	1968
22	Puerto Rico	8.47526	6.42152	1969
22	Puerto Rico	7.04793	6.67156	1970
22	Puerto Rico	4.6638	6.66741	1971
22	Puerto Rico	5.07876	6.64438	1972
22	Puerto Rico	4.07192	6.60093	1973
22	Puerto Rico	0.798561	6.53987	1974
22	Puerto Rico	-2.46963	6.46568	1975
22	Puerto Rico	4.50298	6.71098	1976
22	Puerto Rico	4.41268	6.97826	1977
22	Puerto Rico	5.54017	7.28173	1978
22	Puerto Rico	6.58981	7.62625	1979
22	Puerto Rico	3.01075	8.00782	1980
22	Puerto Rico	0.00774662	8.14508	1981
22	Puerto Rico	-2.60495	8.29434	1982
22	Puerto Rico	-3.33547	8.46763	1983
22	Puerto Rico	4.88175	8.65898	1984
22	Puerto Rico	2.09578	8.85581	1985
22	Puerto Rico	3.97506	9.03421	1986
22	Puerto Rico	4.77653	9.217	1987
22	Puerto Rico	4.91151	9.42391	1988
22	Puerto Rico	3.38995	9.65282	1989
22	Puerto Rico	-3.70171	9.88521	1990
22	Puerto Rico	1.58323	10.0167	1991
22	Puerto Rico	3.89132	10.1376	1992
22	Puerto Rico	3.76694	10.2553	1993
22	Puerto Rico	3.22268	10.3847	1994
22	Puerto Rico	3.58766	10.5406	1995
22	Puerto Rico	1.1723	10.6547	1996
22	Puerto Rico	3.90994	10.7949	1997
22	Puerto Rico	4.92589	10.9642	1998
22	Puerto Rico	4.86332	11.1572	1999
22	Puerto Rico	2.98675	11.3687	2000
22	Puerto Rico	6.08605	11.5484	2001
22	Puerto Rico	0.786424	11.7147	2002
22	Puerto Rico	-0.00918394	11.8701	2003
22	Puerto Rico	8.72643	12.0249	2004
22	Puerto Rico	-1.84546	12.1894	2005
22	Puerto Rico	-0.99103	12.3875	2006
22	Puerto Rico	-0.582297	12.5696	2007
22	Puerto Rico	-1.26658	12.7399	2008
22	Puerto Rico	-1.41621	12.9138	2009
22	Puerto Rico	0.0921021	13.1128	2010
22	Puerto Rico	0.800573	13.6191	2011
22	Puerto Rico	1.24697	14.1848	2012
22	Puerto Rico	0.842159	14.7924	2013
22	Puerto Rico	0.436574	15.414	2014
22	Puerto Rico	0.706705	16.0372	2015
22	Puerto Rico	0.666133	16.8753	2016
22	Puerto Rico	-0.509099	17.7453	2017
22	Puerto Rico	-0.18737	18.6749	2018
22	Puerto Rico	1.47401	19.6971	2019
22	Puerto Rico	-3.91353	20.8274	2020
23	Guatemala	1.28059	2.66107	1961
23	Guatemala	0.540718	2.68507	1962
23	Guatemala	6.38634	2.70466	1963
23	Guatemala	1.64896	2.7233	1964
23	Guatemala	1.42894	2.74209	1965
23	Guatemala	2.59421	2.77652	1966
23	Guatemala	1.29363	2.80928	1967
23	Guatemala	5.89881	2.8365	1968
23	Guatemala	2.05938	2.85342	1969
23	Guatemala	3.09005	2.859	1970
23	Guatemala	3.04566	2.87414	1971
23	Guatemala	4.81658	2.87924	1972
23	Guatemala	4.32752	2.87826	1973
23	Guatemala	3.96452	2.87627	1974
23	Guatemala	-0.325595	2.87675	1975
23	Guatemala	5.00946	2.89994	1976
23	Guatemala	5.41043	2.92288	1977
23	Guatemala	2.60852	2.94302	1978
23	Guatemala	2.24133	2.95847	1979
23	Guatemala	1.20355	2.96933	1980
23	Guatemala	-1.92711	2.99502	1981
23	Guatemala	-6.07341	3.01691	1982
23	Guatemala	-5.18224	3.03768	1983
23	Guatemala	-2.21922	3.06137	1984
23	Guatemala	-3.3093	3.09084	1985
23	Guatemala	-2.58619	3.1418	1986
23	Guatemala	0.716621	3.19541	1987
23	Guatemala	1.05583	3.25049	1988
23	Guatemala	1.11369	3.30564	1989
23	Guatemala	0.32145	3.36028	1990
23	Guatemala	0.907587	3.43831	1991
23	Guatemala	2.12248	3.50946	1992
23	Guatemala	1.30986	3.57361	1993
23	Guatemala	1.47472	3.63186	1994
23	Guatemala	2.40549	3.68501	1995
23	Guatemala	0.513474	3.75533	1996
23	Guatemala	1.93191	3.82356	1997
23	Guatemala	2.54265	3.88664	1998
23	Guatemala	1.41535	3.94052	1999
23	Guatemala	1.11753	3.98399	2000
23	Guatemala	-0.0965681	4.03312	2001
23	Guatemala	1.48039	4.07292	2002
23	Guatemala	0.348008	4.10585	2003
23	Guatemala	0.968363	4.13588	2004
23	Guatemala	1.15293	4.16561	2005
23	Guatemala	3.23822	4.18715	2006
23	Guatemala	4.25715	4.21287	2007
23	Guatemala	1.32166	4.24056	2008
23	Guatemala	-1.39547	4.26663	2009
23	Guatemala	1.01189	4.29049	2010
23	Guatemala	2.2858	4.32447	2011
23	Guatemala	1.16051	4.35317	2012
23	Guatemala	1.88864	4.38589	2013
23	Guatemala	2.65391	4.43527	2014
23	Guatemala	2.3463	4.50732	2015
23	Guatemala	0.989366	4.59225	2016
23	Guatemala	1.41565	4.69632	2017
23	Guatemala	1.68171	4.81207	2018
23	Guatemala	2.25871	4.92898	2019
23	Guatemala	-3.0049	5.04204	2020
24	Haiti	-4.79836	3.25636	1961
24	Haiti	5.81488	3.28759	1962
24	Haiti	-3.77423	3.3173	1963
24	Haiti	-3.52785	3.34862	1964
24	Haiti	0.216237	3.38253	1965
24	Haiti	-2.46727	3.45151	1966
24	Haiti	-3.9755	3.51863	1967
24	Haiti	1.24847	3.5817	1968
24	Haiti	1.91691	3.63742	1969
24	Haiti	-1.1261	3.68451	1970
24	Haiti	4.66874	3.76015	1971
24	Haiti	-0.696174	3.82434	1972
24	Haiti	3.02401	3.87732	1973
24	Haiti	3.98121	3.91859	1974
24	Haiti	-0.680777	3.94704	1975
24	Haiti	6.41138	4.00924	1976
24	Haiti	1.69088	4.05466	1977
24	Haiti	4.05885	4.085	1978
24	Haiti	5.29692	4.10205	1979
24	Haiti	5.03455	4.10677	1980
24	Haiti	-5.04342	4.13035	1981
24	Haiti	-5.7968	4.14091	1982
24	Haiti	-1.4495	4.13953	1983
24	Haiti	-2.01558	4.12841	1984
24	Haiti	-1.65996	4.11024	1985
24	Haiti	-2.66712	4.10859	1986
24	Haiti	-2.89514	4.10501	1987
24	Haiti	-1.86757	4.09691	1988
24	Haiti	-4.87737	4.08066	1989
24	Haiti	-0.97405	4.05587	1990
24	Haiti	-0.116246	4.06544	1991
24	Haiti	-7.13246	4.06124	1992
24	Haiti	-7.2161	4.04926	1993
24	Haiti	-13.591	4.03706	1994
24	Haiti	7.87996	4.02824	1995
24	Haiti	2.25526	4.04821	1996
24	Haiti	0.870659	4.06725	1997
24	Haiti	0.382382	4.08554	1998
24	Haiti	0.927557	4.10244	1999
24	Haiti	-0.854831	4.11812	2000
24	Haiti	-2.01304	4.1575	2001
24	Haiti	-0.751075	4.19163	2002
24	Haiti	1.66431	4.2211	2003
24	Haiti	-2.8377	4.24705	2004
24	Haiti	1.94754	4.27006	2005
24	Haiti	0.116884	4.32749	2006
24	Haiti	3.89627	4.38206	2007
24	Haiti	0.871695	4.42934	2008
24	Haiti	4.66931	4.46261	2009
24	Haiti	-5.26785	4.47982	2010
24	Haiti	4.5672	4.51766	2011
24	Haiti	-0.924116	4.54018	2012
24	Haiti	1.60078	4.55892	2013
24	Haiti	1.94779	4.58874	2014
24	Haiti	0.224724	4.63761	2015
24	Haiti	0.367155	4.72968	2016
24	Haiti	0.959945	4.83543	2017
24	Haiti	0.380744	4.9494	2018
24	Haiti	-2.90317	5.06367	2019
24	Haiti	-4.5555	5.17467	2020
25	Honduras	-0.951192	3.24507	1961
25	Honduras	2.85824	3.25355	1962
25	Honduras	0.727095	3.25668	1963
25	Honduras	2.48852	3.25011	1964
25	Honduras	5.97143	3.23097	1965
25	Honduras	2.37165	3.24159	1966
25	Honduras	2.92521	3.24141	1967
25	Honduras	3.505	3.23381	1968
25	Honduras	-2.27517	3.22186	1969
25	Honduras	0.608039	3.20799	1970
25	Honduras	0.966981	3.21451	1971
25	Honduras	2.68066	3.21871	1972
25	Honduras	4.71345	3.22106	1973
25	Honduras	-4.14205	3.2225	1974
25	Honduras	-0.914111	3.2235	1975
25	Honduras	7.17348	3.24529	1976
25	Honduras	7.03631	3.2654	1977
25	Honduras	2.74022	3.27935	1978
25	Honduras	2.39546	3.28134	1979
25	Honduras	-2.45322	3.26995	1980
25	Honduras	-4.20778	3.26092	1981
25	Honduras	-5.02246	3.24246	1982
25	Honduras	-2.11524	3.22212	1983
25	Honduras	3.16601	3.20947	1984
25	Honduras	2.51005	3.2095	1985
25	Honduras	2.2474	3.23382	1986
25	Honduras	3.54059	3.26693	1987
25	Honduras	-1.18657	3.30405	1988
25	Honduras	-0.209585	3.33898	1989
25	Honduras	-0.124953	3.36904	1990
25	Honduras	-6.03644	3.40196	1991
25	Honduras	3.11916	3.42944	1992
25	Honduras	3.53959	3.45467	1993
25	Honduras	-2.57925	3.48125	1994
25	Honduras	3.21249	3.51092	1995
25	Honduras	-1.00431	3.54507	1996
25	Honduras	1.64148	3.57892	1997
25	Honduras	0.680886	3.61269	1998
25	Honduras	-3.47805	3.64623	1999
25	Honduras	4.39674	3.67991	2000
25	Honduras	0.0242096	3.70403	2001
25	Honduras	1.09874	3.73154	2002
25	Honduras	1.94222	3.76079	2003
25	Honduras	3.6559	3.78909	2004
25	Honduras	3.54785	3.81614	2005
25	Honduras	4.12005	3.845	2006
25	Honduras	3.81904	3.87175	2007
25	Honduras	1.97959	3.90032	2008
25	Honduras	-4.46451	3.93581	2009
25	Honduras	1.65231	3.98137	2010
25	Honduras	1.83746	4.02963	2011
25	Honduras	2.20027	4.08561	2012
25	Honduras	0.947637	4.15274	2013
25	Honduras	1.25074	4.23413	2014
25	Honduras	2.04739	4.33126	2015
25	Honduras	2.12358	4.44051	2016
25	Honduras	3.08362	4.56083	2017
25	Honduras	2.12816	4.69062	2018
25	Honduras	0.982662	4.82819	2019
25	Honduras	-10.4215	4.9732	2020
26	Austria	4.96072	12.3381	1961
26	Austria	2.02147	12.5298	1962
26	Austria	3.47147	12.7216	1963
26	Austria	5.41934	12.9075	1964
26	Austria	2.81001	13.0872	1965
26	Austria	4.90448	13.3024	1966
26	Austria	2.24101	13.4972	1967
26	Austria	3.93124	13.672	1968
26	Austria	5.9095	13.8289	1969
26	Austria	5.9505	13.9707	1970
26	Austria	4.64694	14.1744	1971
26	Austria	5.59238	14.3485	1972
26	Austria	4.31091	14.4979	1973
26	Austria	3.76537	14.6247	1974
26	Austria	-0.0990301	14.7288	1975
26	Austria	4.76337	14.9373	1976
26	Austria	5.03965	15.1213	1977
26	Austria	-0.12983	15.2534	1978
26	Austria	5.53645	15.2863	1979
26	Austria	1.73138	15.1954	1980
26	Austria	-0.398621	15.0687	1981
26	Austria	1.93812	14.8127	1982
26	Austria	3.13963	14.5049	1983
26	Austria	0.0575731	14.258	1984
26	Austria	2.45057	14.1363	1985
26	Austria	2.2364	14.1864	1986
26	Austria	1.29305	14.3525	1987
26	Austria	3.14975	14.5801	1988
26	Austria	3.4201	14.7857	1989
26	Austria	3.55355	14.9215	1990
26	Austria	2.41399	15.0803	1991
26	Austria	0.976092	15.1733	1992
26	Austria	-0.298754	15.211	1993
26	Austria	2.00876	15.2131	1994
26	Austria	2.51091	15.1899	1995
26	Austria	2.21143	15.2453	1996
26	Austria	1.97798	15.2779	1997
26	Austria	3.46783	15.3034	1998
26	Austria	3.35504	15.3369	1999
26	Austria	3.12744	15.3899	2000
26	Austria	0.880259	15.5201	2001
26	Austria	1.15268	15.6503	2002
26	Austria	0.450947	15.7944	2003
26	Austria	2.09971	15.973	2004
26	Austria	1.54988	16.1973	2005
26	Austria	2.94342	16.49	2006
26	Austria	3.39173	16.8229	2007
26	Austria	1.14331	17.1735	2008
26	Austria	-4.01634	17.5052	2009
26	Austria	1.59258	17.7984	2010
26	Austria	2.57645	18.0531	2011
26	Austria	0.222451	18.2745	2012
26	Austria	-0.562299	18.473	2013
26	Austria	-0.122371	18.6596	2014
26	Austria	-0.11154	18.8405	2015
26	Austria	0.892469	18.9091	2016
26	Austria	1.69076	18.9566	2017
26	Austria	2.0817	19.0016	2018
26	Austria	0.968753	19.0756	2019
26	Austria	-6.65099	19.204	2020
27	Belgium	4.63026	12.0219	1961
27	Belgium	4.79403	12.1711	1962
27	Belgium	3.57435	12.321	1963
27	Belgium	5.94914	12.4671	1964
27	Belgium	2.62444	12.6098	1965
27	Belgium	2.46146	12.8072	1966
27	Belgium	3.29158	12.9951	1967
27	Belgium	3.78504	13.1677	1968
27	Belgium	6.32828	13.317	1969
27	Belgium	5.47879	13.4397	1970
27	Belgium	3.79649	13.6293	1971
27	Belgium	4.88409	13.7708	1972
27	Belgium	6.04749	13.8777	1973
27	Belgium	4.23678	13.9674	1974
27	Belgium	-2.24883	14.0473	1975
27	Belgium	5.46414	14.2099	1976
27	Belgium	0.501979	14.3688	1977
27	Belgium	2.74599	14.4914	1978
27	Belgium	2.24913	14.5247	1979
27	Belgium	4.32901	14.4451	1980
27	Belgium	-0.276653	14.3743	1981
27	Belgium	0.622329	14.1894	1982
27	Belgium	0.319812	13.9633	1983
27	Belgium	2.46792	13.8006	1984
27	Belgium	1.62152	13.7596	1985
27	Belgium	1.78647	13.9098	1986
27	Belgium	2.21948	14.1619	1987
27	Belgium	4.3908	14.469	1988
27	Belgium	3.094	14.7589	1989
27	Belgium	2.83027	14.9915	1990
27	Belgium	1.45537	15.2509	1991
27	Belgium	1.11957	15.455	1992
27	Belgium	-1.348	15.6199	1993
27	Belgium	2.90932	15.7725	1994
27	Belgium	2.17055	15.929	1995
27	Belgium	1.12367	16.1447	1996
27	Belgium	3.54279	16.3524	1997
27	Belgium	1.74432	16.548	1998
27	Belgium	3.30571	16.721	1999
27	Belgium	3.46545	16.8665	2000
27	Belgium	0.752483	17.0084	2001
27	Belgium	1.25198	17.1213	2002
27	Belgium	0.61588	17.2065	2003
27	Belgium	3.12393	17.2627	2004
27	Belgium	1.76046	17.2911	2005
27	Belgium	1.87818	17.315	2006
27	Belgium	2.91834	17.2951	2007
27	Belgium	-0.343453	17.2625	2008
27	Belgium	-2.80592	17.2652	2009
27	Belgium	1.92876	17.334	2010
27	Belgium	0.380035	17.4338	2011
27	Belgium	0.116403	17.593	2012
27	Belgium	-0.0131484	17.7872	2013
27	Belgium	1.1286	17.9772	2014
27	Belgium	1.45189	18.1423	2015
27	Belgium	0.755269	18.3719	2016
27	Belgium	1.23083	18.5841	2017
27	Belgium	1.32565	18.7887	2018
27	Belgium	1.23607	19.0066	2019
27	Belgium	-6.82742	19.2542	2020
28	Denmark	5.63874	10.7631	1961
28	Denmark	4.84745	10.9267	1962
28	Denmark	-0.15261	11.09	1963
28	Denmark	8.40012	11.2475	1964
28	Denmark	3.74368	11.3994	1965
28	Denmark	1.9192	11.5862	1966
28	Denmark	4.70162	11.7656	1967
28	Denmark	4.91239	11.9408	1968
28	Denmark	5.92188	12.1163	1969
28	Denmark	0.836281	12.296	1970
28	Denmark	2.2917	12.5373	1971
28	Denmark	3.33662	12.7678	1972
28	Denmark	3.46561	12.9897	1973
28	Denmark	-1.58169	13.2053	1974
28	Denmark	-1.74031	13.4159	1975
28	Denmark	5.6587	13.6492	1976
28	Denmark	1.55351	13.87	1977
28	Denmark	1.90929	14.0763	1978
28	Denmark	3.61429	14.262	1979
28	Denmark	-0.603929	14.4253	1980
28	Denmark	-0.637904	14.6049	1981
28	Denmark	3.76079	14.7509	1982
28	Denmark	2.66654	14.8749	1983
28	Denmark	4.22071	14.9909	1984
28	Denmark	3.96161	15.1056	1985
28	Denmark	4.76399	15.2614	1986
28	Denmark	0.12736	15.3947	1987
28	Denmark	-0.0621762	15.5004	1988
28	Denmark	0.584831	15.5706	1989
28	Denmark	1.31053	15.6013	1990
28	Denmark	1.13084	15.5876	1991
28	Denmark	1.62042	15.5393	1992
28	Denmark	-0.32196	15.4608	1993
28	Denmark	4.97735	15.3574	1994
28	Denmark	2.49225	15.2363	1995
28	Denmark	2.31941	15.1756	1996
28	Denmark	2.83266	15.1023	1997
28	Denmark	1.84761	15.0205	1998
28	Denmark	2.60794	14.9352	1999
28	Denmark	3.40068	14.8538	2000
28	Denmark	0.462534	14.8822	2001
28	Denmark	0.145881	14.9049	2002
28	Denmark	0.117358	14.9429	2003
28	Denmark	2.40323	15.0211	2004
28	Denmark	2.05511	15.1527	2005
28	Denmark	3.57206	15.3891	2006
28	Denmark	0.462731	15.658	2007
28	Denmark	-1.09484	15.9605	2008
28	Denmark	-5.41401	16.2972	2009
28	Denmark	1.41949	16.6677	2010
28	Denmark	0.920394	17.0323	2011
28	Denmark	-0.149916	17.4897	2012
28	Denmark	0.513424	18.0265	2013
28	Denmark	1.10543	18.5705	2014
28	Denmark	1.62217	19.0474	2015
28	Denmark	2.44337	19.4225	2016
28	Denmark	2.16236	19.6595	2017
28	Denmark	1.48509	19.813	2018
28	Denmark	1.74961	19.9653	2019
28	Denmark	-2.34734	20.164	2020
29	France	3.6049	11.7214	1961
29	France	5.36175	11.8029	1962
29	France	4.75168	11.8965	1963
29	France	5.24837	11.9972	1964
29	France	3.62502	12.1043	1965
29	France	4.18061	12.2716	1966
29	France	4.00054	12.4372	1967
29	France	3.67515	12.5943	1968
29	France	6.30696	12.7348	1969
29	France	5.30014	12.8548	1970
29	France	4.48504	13.0261	1971
29	France	3.6763	13.1609	1972
29	France	5.51595	13.2698	1973
29	France	3.55262	13.3698	1974
29	France	-1.58271	13.4684	1975
29	France	3.80121	13.6293	1976
29	France	2.99384	13.8013	1977
29	France	3.55238	13.944	1978
29	France	3.12528	13.9924	1979
29	France	1.12869	13.9162	1980
29	France	0.578961	13.7938	1981
29	France	1.97435	13.5385	1982
29	France	0.689996	13.2371	1983
29	France	0.948112	13.0124	1984
29	France	1.05412	12.9307	1985
29	France	1.75995	13.0135	1986
29	France	1.97749	13.2248	1987
29	France	4.1534	13.5125	1988
29	France	3.78002	13.7973	1989
29	France	2.40165	14.036	1990
29	France	0.489794	14.3142	1991
29	France	1.0954	14.5511	1992
29	France	-1.05829	14.7582	1993
29	France	1.97801	14.9575	1994
29	France	1.73851	15.1603	1995
29	France	1.05456	15.3735	1996
29	France	1.97493	15.5721	1997
29	France	3.20753	15.7549	1998
29	France	2.89069	15.9172	1999
29	France	3.21428	16.0574	2000
29	France	1.24419	16.1693	2001
29	France	0.402715	16.2702	2002
29	France	0.111082	16.3571	2003
29	France	2.07536	16.4236	2004
29	France	0.899765	16.4719	2005
29	France	1.73754	16.5143	2006
29	France	1.79298	16.5266	2007
29	France	-0.30376	16.5495	2008
29	France	-3.37174	16.6452	2009
29	France	1.44701	16.852	2010
29	France	1.69961	17.1353	2011
29	France	-0.171207	17.5169	2012
29	France	0.0599164	17.9688	2013
29	France	0.479078	18.4359	2014
29	France	0.754024	18.8811	2015
29	France	0.829057	19.2841	2016
29	France	1.995	19.669	2017
29	France	1.58588	20.0346	2018
29	France	1.62036	20.3914	2019
29	France	-8.05031	20.7535	2020
30	Greece	12.3098	7.16532	1961
30	Greece	-0.231362	7.30094	1962
30	Greece	11.4308	7.45045	1963
30	Greece	9.01366	7.6039	1964
30	Greece	10.2511	7.75745	1965
30	Greece	5.71167	8.18257	1966
30	Greece	4.8124	8.62586	1967
30	Greece	6.50859	9.09564	1968
30	Greece	11.1567	9.60982	1969
30	Greece	8.40082	10.1787	1970
30	Greece	7.37433	10.459	1971
30	Greece	9.44639	10.7507	1972
30	Greece	7.60261	11.0417	1973
30	Greece	-6.78209	11.3125	1974
30	Greece	5.37306	11.5547	1975
30	Greece	5.20508	11.7948	1976
30	Greece	1.6103	12.0058	1977
30	Greece	5.86527	12.1879	1978
30	Greece	2.00246	12.3418	1979
30	Greece	-0.3069	12.4684	1980
30	Greece	-2.43246	12.5303	1981
30	Greece	-1.74025	12.5838	1982
30	Greece	-1.6524	12.6356	1983
30	Greece	1.50367	12.6904	1984
30	Greece	2.1123	12.7498	1985
30	Greece	0.185738	12.8129	1986
30	Greece	-2.58512	12.9052	1987
30	Greece	3.90978	13.0529	1988
30	Greece	3.25973	13.2727	1989
30	Greece	-1.05223	13.5631	1990
30	Greece	1.86983	13.7615	1991
30	Greece	-0.0662994	13.9771	1992
30	Greece	-2.17715	14.2167	1993
30	Greece	1.49056	14.4859	1994
30	Greece	1.62383	14.7852	1995
30	Greece	2.40984	15.1099	1996
30	Greece	3.97008	15.4503	1997
30	Greece	3.3207	15.7972	1998
30	Greece	2.6781	16.1341	1999
30	Greece	3.49556	16.4505	2000
30	Greece	3.59165	16.8176	2001
30	Greece	3.54262	17.1623	2002
30	Greece	5.54236	17.4705	2003
30	Greece	4.80138	17.723	2004
30	Greece	0.304568	17.9131	2005
30	Greece	5.3356	18.2225	2006
30	Greece	3.01098	18.4514	2007
30	Greece	-0.59939	18.6426	2008
30	Greece	-4.55212	18.8625	2009
30	Greece	-5.60078	19.1518	2010
30	Greece	-10.0163	19.397	2011
30	Greece	-6.57854	19.724	2012
30	Greece	-2.03397	20.1019	2013
30	Greece	1.37115	20.4773	2014
30	Greece	0.246412	20.821	2015
30	Greece	-0.0751153	21.13	2016
30	Greece	1.48134	21.3994	2017
30	Greece	1.76523	21.6553	2018
30	Greece	1.96403	21.9415	2019
30	Greece	-8.19608	22.2844	2020
31	Italy	7.48642	9.65322	1961
31	Italy	5.48748	9.78419	1962
31	Italy	4.84205	9.91618	1963
31	Italy	1.95553	10.0485	1964
31	Italy	2.40205	10.1844	1965
31	Italy	5.16416	10.3541	1966
31	Italy	6.40568	10.5305	1967
31	Italy	5.87359	10.7173	1968
31	Italy	5.49918	10.9169	1969
31	Italy	4.71342	11.1291	1970
31	Italy	1.34428	11.3469	1971
31	Italy	3.10349	11.5473	1972
31	Italy	6.40181	11.7429	1973
31	Italy	4.81201	11.9528	1974
31	Italy	-2.67318	12.1862	1975
31	Italy	6.59232	12.4581	1976
31	Italy	2.12583	12.7609	1977
31	Italy	2.87294	13.0522	1978
31	Italy	5.65322	13.263	1979
31	Italy	3.21717	13.3583	1980
31	Italy	0.723232	13.3934	1981
31	Italy	0.339225	13.3076	1982
31	Italy	1.13249	13.1746	1983
31	Italy	3.20278	13.1009	1984
31	Italy	2.76838	13.146	1985
31	Italy	2.85437	13.3865	1986
31	Italy	3.18143	13.7229	1987
31	Italy	4.14404	14.1175	1988
31	Italy	3.31086	14.5111	1989
31	Italy	1.90044	14.8705	1990
31	Italy	1.46818	15.2439	1991
31	Italy	0.765808	15.5934	1992
31	Italy	-0.913402	15.9236	1993
31	Italy	2.13022	16.244	1994
31	Italy	2.8852	16.5618	1995
31	Italy	1.23833	16.9116	1996
31	Italy	1.77635	17.2476	1997
31	Italy	1.78132	17.5805	1998
31	Italy	1.60863	17.9238	1999
31	Italy	3.73995	18.2847	2000
31	Italy	1.89412	18.5795	2001
31	Italy	0.10476	18.8832	2002
31	Italy	-0.305509	19.1789	2003
31	Italy	0.769318	19.4412	2004
31	Italy	0.323656	19.6598	2005
31	Italy	1.48516	19.8456	2006
31	Italy	0.975922	19.976	2007
31	Italy	-1.61594	20.0836	2008
31	Italy	-5.71151	20.2216	2009
31	Italy	1.40092	20.4268	2010
31	Italy	0.534287	20.6638	2011
31	Italy	-3.24206	20.9622	2012
31	Italy	-2.9724	21.2993	2013
31	Italy	-0.917814	21.6353	2014
31	Italy	0.875477	21.9486	2015
31	Italy	1.46569	22.2349	2016
31	Italy	1.82033	22.4997	2017
31	Italy	1.13377	22.7517	2018
31	Italy	1.45048	23.0121	2019
31	Italy	-8.60327	23.3019	2020
32	Luxembourg	2.88785	10.9693	1961
32	Luxembourg	0.124677	11.1025	1962
32	Luxembourg	2.36993	11.235	1963
32	Luxembourg	6.66458	11.3747	1964
32	Luxembourg	-1.85784	11.521	1965
32	Luxembourg	0.38068	11.7499	1966
32	Luxembourg	-0.112344	11.9676	1967
32	Luxembourg	3.91864	12.178	1968
32	Luxembourg	9.43521	12.3777	1969
32	Luxembourg	3.99217	12.5646	1970
32	Luxembourg	1.69279	12.7556	1971
32	Luxembourg	5.31293	12.9164	1972
32	Luxembourg	7.12276	13.049	1973
32	Luxembourg	2.8623	13.1545	1974
32	Luxembourg	-7.58648	13.2289	1975
32	Luxembourg	2.0281	13.4228	1976
32	Luxembourg	1.39354	13.5775	1977
32	Luxembourg	3.88839	13.6784	1978
32	Luxembourg	2.10614	13.703	1979
32	Luxembourg	0.482541	13.6409	1980
32	Luxembourg	-0.843665	13.6531	1981
32	Luxembourg	1.0483	13.587	1982
32	Luxembourg	2.96175	13.4756	1983
32	Luxembourg	6.07785	13.3662	1984
32	Luxembourg	2.59325	13.2895	1985
32	Luxembourg	9.49157	13.2684	1986
32	Luxembourg	3.27947	13.2697	1987
32	Luxembourg	7.67911	13.2937	1988
32	Luxembourg	8.73531	13.3376	1989
32	Luxembourg	4.00981	13.3974	1990
32	Luxembourg	7.19841	13.5138	1991
32	Luxembourg	0.476081	13.6387	1992
32	Luxembourg	2.81122	13.7572	1993
32	Luxembourg	2.41663	13.8498	1994
32	Luxembourg	0.0173005	13.9106	1995
32	Luxembourg	0.0177384	13.9971	1996
32	Luxembourg	4.39291	14.0466	1997
32	Luxembourg	4.73376	14.0696	1998
32	Luxembourg	7.02568	14.0766	1999
32	Luxembourg	6.7947	14.0737	2000
32	Luxembourg	1.31861	14.1766	2001
32	Luxembourg	2.73747	14.2635	2002
32	Luxembourg	0.401759	14.3346	2003
32	Luxembourg	2.14992	14.3876	2004
32	Luxembourg	1.60586	14.4207	2005
32	Luxembourg	3.51414	14.3335	2006
32	Luxembourg	6.694	14.2295	2007
32	Luxembourg	-3.02853	14.1259	2008
32	Luxembourg	-6.11337	14.0425	2009
32	Luxembourg	2.96812	13.993	2010
32	Luxembourg	0.285278	13.9557	2011
32	Luxembourg	-2.71709	13.9397	2012
32	Luxembourg	1.28621	13.9426	2013
32	Luxembourg	1.86728	13.961	2014
32	Luxembourg	1.87367	13.9942	2015
32	Luxembourg	2.34481	14.0423	2016
32	Luxembourg	-0.643744	14.1067	2017
32	Luxembourg	1.14105	14.1832	2018
32	Luxembourg	0.308626	14.2749	2019
32	Luxembourg	-3.22896	14.3908	2020
33	Netherlands	-1.015	9.016	1961
33	Netherlands	5.33234	9.13137	1962
33	Netherlands	2.23663	9.2538	1963
33	Netherlands	6.83607	9.3758	1964
33	Netherlands	7.16198	9.49589	1965
33	Netherlands	1.40887	9.61571	1966
33	Netherlands	4.09377	9.73173	1967
33	Netherlands	5.31667	9.84495	1968
33	Netherlands	5.20414	9.95965	1969
33	Netherlands	4.83329	10.0797	1970
33	Netherlands	3.08386	10.2006	1971
33	Netherlands	2.49224	10.318	1972
33	Netherlands	4.57545	10.4338	1973
33	Netherlands	2.63127	10.5481	1974
33	Netherlands	-0.885418	10.6614	1975
33	Netherlands	3.63954	10.8279	1976
33	Netherlands	1.91264	10.9861	1977
33	Netherlands	2.06633	11.1338	1978
33	Netherlands	1.31241	11.265	1979
33	Netherlands	0.543128	11.3774	1980
33	Netherlands	-1.46195	11.5132	1981
33	Netherlands	-1.69259	11.6182	1982
33	Netherlands	1.68362	11.7109	1983
33	Netherlands	2.6534	11.817	1984
33	Netherlands	2.10293	11.9505	1985
33	Netherlands	2.21813	12.0985	1986
33	Netherlands	1.28652	12.2677	1987
33	Netherlands	2.77504	12.4426	1988
33	Netherlands	3.79557	12.5998	1989
33	Netherlands	3.46828	12.7281	1990
33	Netherlands	1.63505	12.8418	1991
33	Netherlands	0.940015	12.9259	1992
33	Netherlands	0.55425	12.9915	1993
33	Netherlands	2.34217	13.0553	1994
33	Netherlands	2.60797	13.1285	1995
33	Netherlands	3.0223	13.2233	1996
33	Netherlands	3.79338	13.3199	1997
33	Netherlands	4.0205	13.4159	1998
33	Netherlands	4.33737	13.5043	1999
33	Netherlands	3.45354	13.5821	2000
33	Netherlands	1.55746	13.698	2001
33	Netherlands	-0.420368	13.8013	2002
33	Netherlands	-0.31579	13.9009	2003
33	Netherlands	1.63119	14.0085	2004
33	Netherlands	1.8127	14.1337	2005
33	Netherlands	3.29495	14.3288	2006
33	Netherlands	3.54736	14.5357	2007
33	Netherlands	1.77336	14.7737	2008
33	Netherlands	-4.16104	15.0693	2009
33	Netherlands	0.82426	15.4375	2010
33	Netherlands	1.07863	15.889	2011
33	Netherlands	-1.39592	16.394	2012
33	Netherlands	-0.424179	16.925	2013
33	Netherlands	1.0591	17.4415	2014
33	Netherlands	1.50827	17.9202	2015
33	Netherlands	1.64932	18.3717	2016
33	Netherlands	2.30428	18.7921	2017
33	Netherlands	1.76494	19.1962	2018
33	Netherlands	1.28989	19.6053	2019
33	Netherlands	-4.32961	20.0348	2020
34	Norway	5.43249	11.21	1961
34	Norway	1.99125	11.4012	1962
34	Norway	3.00326	11.6026	1963
34	Norway	4.21939	11.7968	1964
34	Norway	4.47037	11.9767	1965
34	Norway	2.9612	12.18	1966
34	Norway	5.37092	12.3595	1967
34	Norway	1.40388	12.5234	1968
34	Norway	3.65664	12.6852	1969
34	Norway	1.20535	12.8522	1970
34	Norway	4.93393	13.0113	1971
34	Norway	4.52813	13.1725	1972
34	Norway	3.80426	13.3365	1973
34	Norway	3.28032	13.5028	1974
34	Norway	4.37452	13.6734	1975
34	Norway	5.33022	13.8956	1976
34	Norway	3.72143	14.1125	1977
34	Norway	3.47352	14.3246	1978
34	Norway	4.01769	14.5307	1979
[truncated: 3,041 more rows]

## Sheet: OCEANIA
NO	Country	GDP	EPOP	Year
1	Australia	8.6302	0.466723	1961
1	Australia	8.64033	-1.14626	1962
1	Australia	8.6425	4.19704	1963
1	Australia	8.63509	4.89969	1964
1	Australia	8.61869	3.92675	1965
1	Australia	8.54341	0.071362	1966
1	Australia	8.46112	4.96922	1967
1	Australia	8.37843	3.25801	1968
1	Australia	8.30378	4.82715	1969
1	Australia	8.24389	5.08136	1970
1	Australia	8.34575	0.546809	1971
1	Australia	8.44192	2.01991	1972
1	Australia	8.5404	1.05688	1973
1	Australia	8.65274	1.50135	1974
1	Australia	8.7857	0.109761	1975
1	Australia	8.93762	1.56423	1976
1	Australia	9.11767	2.43677	1977
1	Australia	9.3083	-0.26964	1978
1	Australia	9.48156	2.9252	1979
1	Australia	9.62378	1.78594	1980
1	Australia	9.78212	1.71089	1981
1	Australia	9.89438	1.61969	1982
1	Australia	9.98634	-3.43564	1983
1	Australia	10.0954	3.40388	1984
1	Australia	10.2405	3.82	1985
1	Australia	10.3785	2.34626	1986
1	Australia	10.5451	1.00318	1987
1	Australia	10.7255	4.02728	1988
1	Australia	10.8992	2.11805	1989
1	Australia	11.0587	2.04946	1990
1	Australia	11.2564	-1.65927	1991
1	Australia	11.4352	-0.79885	1992
1	Australia	11.5938	3.01711	1993
1	Australia	11.7335	2.88902	1994
1	Australia	11.8571	2.59092	1995
1	Australia	11.9658	2.52273	1996
1	Australia	12.0593	2.80992	1997
1	Australia	12.1435	3.49241	1998
1	Australia	12.228	3.87996	1999
1	Australia	12.3237	2.70133	2000
1	Australia	12.4153	0.565689	2001
1	Australia	12.5159	2.73972	2002
1	Australia	12.6269	1.7229	2003
1	Australia	12.7456	2.85605	2004
1	Australia	12.8711	1.85114	2005
1	Australia	12.9266	1.28921	2006
1	Australia	12.9819	3.19756	2007
1	Australia	13.0587	1.6013	2008
1	Australia	13.1857	-0.14247	2009
1	Australia	13.3766	0.492053	2010
1	Australia	13.6303	1.04885	2011
1	Australia	13.9303	2.11968	2012
1	Australia	14.2527	0.834364	2013
1	Australia	14.5653	1.01511	2014
1	Australia	14.8546	0.732407	2015
1	Australia	15.1411	1.17791	2016
1	Australia	15.404	0.591767	2017
1	Australia	15.6565	1.37996	2018
1	Australia	15.9212	0.618188	2019
1	Australia	16.2131	-1.53209	2020
2	Papua New Guinea	2.66449	4.27692	1961
2	Papua New Guinea	2.65264	4.40615	1962
2	Papua New Guinea	2.63401	2.08376	1963
2	Papua New Guinea	2.60362	6.41705	1964
2	Papua New Guinea	2.55899	7.99641	1965
2	Papua New Guinea	2.5784	3.55348	1966
2	Papua New Guinea	2.58639	1.78063	1967
2	Papua New Guinea	2.58297	2.00986	1968
2	Papua New Guinea	2.56826	5.79765	1969
2	Papua New Guinea	2.54229	8.28088	1970
2	Papua New Guinea	2.56884	3.81866	1971
2	Papua New Guinea	2.58356	3.15949	1972
2	Papua New Guinea	2.58731	3.99672	1973
2	Papua New Guinea	2.58106	0.136598	1974
2	Papua New Guinea	2.5659	-3.3072	1975
2	Papua New Guinea	2.59647	-5.7853	1976
2	Papua New Guinea	2.6183	-1.69354	1977
2	Papua New Guinea	2.63216	5.79514	1978
2	Papua New Guinea	2.63891	-0.78689	1979
2	Papua New Guinea	2.63953	-4.8508	1980
2	Papua New Guinea	2.67018	-2.90907	1981
2	Papua New Guinea	2.69456	-2.32031	1982
2	Papua New Guinea	2.71355	0.476911	1983
2	Papua New Guinea	2.72807	-2.9727	1984
2	Papua New Guinea	2.73933	1.32255	1985
2	Papua New Guinea	2.77349	2.05536	1986
2	Papua New Guinea	2.80196	0.230881	1987
2	Papua New Guinea	2.82498	0.412253	1988
2	Papua New Guinea	2.84192	-3.77475	1989
2	Papua New Guinea	2.85333	-5.29926	1990
2	Papua New Guinea	2.89478	7.00385	1991
2	Papua New Guinea	2.92708	11.2437	1992
2	Papua New Guinea	2.95133	15.5073	1993
2	Papua New Guinea	2.96866	3.50333	1994
2	Papua New Guinea	2.9798	-5.57534	1995
2	Papua New Guinea	3.01345	5.15513	1996
2	Papua New Guinea	3.0387	-6.2399	1997
2	Papua New Guinea	3.05672	-6.09885	1998
2	Papua New Guinea	3.0694	-0.53928	1999
2	Papua New Guinea	3.07864	-4.68626	2000
2	Papua New Guinea	3.11096	-2.24498	2001
2	Papua New Guinea	3.13917	-2.18882	2002
2	Papua New Guinea	3.16192	0.116069	2003
2	Papua New Guinea	3.17703	0.60558	2004
2	Papua New Guinea	3.18419	4.04177	2005
2	Papua New Guinea	3.21934	2.99962	2006
2	Papua New Guinea	3.24823	5.256	2007
2	Papua New Guinea	3.27261	-2.69318	2008
2	Papua New Guinea	3.29505	4.28057	2009
2	Papua New Guinea	3.31777	7.63171	2010
2	Papua New Guinea	3.30188	-1.08023	2011
2	Papua New Guinea	3.28185	2.47912	2012
2	Papua New Guinea	3.26302	1.72689	2013
2	Papua New Guinea	3.25109	11.2813	2014
2	Papua New Guinea	3.24955	4.46146	2015
2	Papua New Guinea	3.31345	3.39816	2016
2	Papua New Guinea	3.37922	1.49446	2017
2	Papua New Guinea	3.44527	-2.22917	2018
2	Papua New Guinea	3.50942	3.81168	2019
2	Papua New Guinea	3.57158	-5.71495	2020
3	Fiji	2.1466	0.018903	1961
3	Fiji	2.14815	0.060861	1962
3	Fiji	2.15772	2.79238	1963
3	Fiji	2.16273	1.56362	1964
3	Fiji	2.16114	-5.51507	1965
3	Fiji	2.17798	-2.61105	1966
3	Fiji	2.19168	10.6633	1967
3	Fiji	2.20568	5.54331	1968
3	Fiji	2.22619	0.429782	1969
3	Fiji	2.25372	10.353	1970
3	Fiji	2.30007	4.66504	1971
3	Fiji	2.3434	5.26347	1972
3	Fiji	2.38515	9.33688	1973
3	Fiji	2.42777	0.55518	1974
3	Fiji	2.47439	-1.42382	1975
3	Fiji	2.51703	0.824158	1976
3	Fiji	2.54657	4.00329	1977
3	Fiji	2.5621	0.010619	1978
3	Fiji	2.5665	10.022	1979
3	Fiji	2.56349	-3.72964	1980
3	Fiji	2.62695	3.76252	1981
3	Fiji	2.6881	-8.40528	1982
3	Fiji	2.73787	-6.37213	1983
3	Fiji	2.76723	6.07484	1984
3	Fiji	2.77546	-6.12675	1985
3	Fiji	2.83453	6.71955	1986
3	Fiji	2.87718	-7.0205	1987
3	Fiji	2.90609	0.795438	1988
3	Fiji	2.92315	7.18983	1989
3	Fiji	2.93066	5.22306	1990
3	Fiji	2.96206	-3.60275	1991
3	Fiji	2.98481	4.80708	1992
3	Fiji	3.00068	0.710692	1993
3	Fiji	3.01329	3.63869	1994
3	Fiji	3.0208	1.20181	1995
3	Fiji	3.09771	3.60275	1996
3	Fiji	3.17836	-3.22977	1997
3	Fiji	3.25899	0.36163	1998
3	Fiji	3.33745	7.9696	1999
3	Fiji	3.41526	-2.27076	2000
3	Fiji	3.53755	1.63507	2001
3	Fiji	3.65958	3.03113	2002
3	Fiji	3.78911	0.89839	2003
3	Fiji	3.93295	5.07005	2004
3	Fiji	4.09455	0.241363	2005
3	Fiji	4.23762	1.08195	2006
3	Fiji	4.38357	-1.83671	2007
3	Fiji	4.53132	-0.06328	2008
3	Fiji	4.67669	-2.34256	2009
3	Fiji	4.81869	2.21468	2010
3	Fiji	4.9095	2.27277	2011
3	Fiji	4.97475	1.22211	2012
3	Fiji	5.00989	4.66925	2013
3	Fiji	5.00927	5.50015	2014
3	Fiji	4.97279	4.23915	2015
3	Fiji	5.13779	2.00158	2016
3	Fiji	5.2921	4.74681	2017
3	Fiji	5.44968	3.1041	2018
3	Fiji	5.62423	-1.16854	2019
3	Fiji	5.81742	-19.6347	2020

## Sheet: AFRICA
No	Country	GDP	EPOP	Year
1	Algeria	-15.7277	3.32667	1961
1	Algeria	-21.6445	3.42375	1962
1	Algeria	31.0105	3.51453	1963
1	Algeria	3.16456	3.57926	1964
1	Algeria	3.42113	3.61003	1965
1	Algeria	-7.40014	3.61857	1966
1	Algeria	6.38256	3.60123	1967
1	Algeria	7.64545	3.57204	1968
1	Algeria	5.36311	3.54669	1969
1	Algeria	5.82769	3.53256	1970
1	Algeria	-13.7598	3.56034	1971
1	Algeria	23.975	3.59038	1972
1	Algeria	1.01238	3.61415	1973
1	Algeria	4.5715	3.62169	1974
1	Algeria	2.1441	3.60982	1975
1	Algeria	5.35389	3.59401	1976
1	Algeria	2.28274	3.5621	1977
1	Algeria	6.08138	3.52168	1978
1	Algeria	4.3336	3.48191	1979
1	Algeria	-2.21847	3.44764	1980
1	Algeria	-0.131097	3.43724	1981
1	Algeria	3.12988	3.43155	1982
1	Algeria	2.1585	3.42449	1983
1	Algeria	2.38932	3.4087	1984
1	Algeria	0.612187	3.38245	1985
1	Algeria	-2.51555	3.37316	1986
1	Algeria	-3.50638	3.35839	1987
1	Algeria	-3.71031	3.34564	1988
1	Algeria	1.64419	3.34414	1989
1	Algeria	-1.75408	3.35923	1990
1	Algeria	-3.60108	3.39234	1991
1	Algeria	-0.564789	3.43414	1992
1	Algeria	-4.25099	3.48548	1993
1	Algeria	-2.93112	3.54805	1994
1	Algeria	1.83641	3.62335	1995
1	Algeria	2.29082	3.73552	1996
1	Algeria	-0.519902	3.86426	1997
1	Algeria	3.53437	4.00605	1998
1	Algeria	1.7487	4.15476	1999
1	Algeria	2.3995	4.30741	2000
1	Algeria	1.65967	4.43747	2001
1	Algeria	4.26207	4.56282	2002
1	Algeria	5.84091	4.68489	2003
1	Algeria	2.93454	4.80383	2004
1	Algeria	4.43826	4.91946	2005
1	Algeria	0.214792	5.03344	2006
1	Algeria	1.80825	5.14066	2007
1	Algeria	0.738195	5.24423	2008
1	Algeria	-0.134682	5.34794	2009
1	Algeria	1.74679	5.45621	2010
1	Algeria	0.98021	5.5086	2011
1	Algeria	1.40175	5.56603	2012
1	Algeria	0.761699	5.63673	2013
1	Algeria	1.71045	5.73312	2014
1	Algeria	1.60049	5.86364	2015
1	Algeria	1.10457	6.00798	2016
1	Algeria	-0.750457	6.1772	2017
1	Algeria	-0.811233	6.3625	2018
1	Algeria	-1.13073	6.55278	2019
1	Algeria	-7.20102	6.74293	2020
2	Benin	1.70877	4.98441	1961
2	Benin	-4.85528	4.92286	1962
2	Benin	3.08395	4.83759	1963
2	Benin	4.87334	4.73096	1964
2	Benin	3.43787	4.60504	1965
2	Benin	1.65283	4.64682	1966
2	Benin	-0.885627	4.6714	1967
2	Benin	1.74882	4.68009	1968
2	Benin	0.745754	4.67351	1969
2	Benin	-0.0645916	4.65272	1970
2	Benin	-3.62262	4.6696	1971
2	Benin	4.08395	4.67235	1972
2	Benin	1.37077	4.6606	1973
2	Benin	0.948842	4.63332	1974
2	Benin	-7.16009	4.59027	1975
2	Benin	-1.5872	4.57063	1976
2	Benin	2.34562	4.53522	1977
2	Benin	-1.34496	4.48703	1978
2	Benin	3.75096	4.42829	1979
2	Benin	3.9481	4.36085	1980
2	Benin	6.9906	4.31323	1981
2	Benin	-0.565434	4.25708	1982
2	Benin	-7.00489	4.19255	1983
2	Benin	4.89513	4.11986	1984
2	Benin	4.4721	4.03973	1985
2	Benin	-0.751723	3.99302	1986
2	Benin	-4.3399	3.93999	1987
2	Benin	0.360697	3.88146	1988
2	Benin	-5.82044	3.81789	1989
2	Benin	5.50734	3.75021	1990
2	Benin	0.764618	3.697	1991
2	Benin	-0.562695	3.64123	1992
2	Benin	2.19527	3.58489	1993
2	Benin	-1.41563	3.53007	1994
2	Benin	2.60939	3.47838	1995
2	Benin	1.0937	3.43285	1996
2	Benin	2.58078	3.38714	1997
2	Benin	0.930187	3.34209	1998
2	Benin	2.27757	3.29857	1999
2	Benin	2.74573	3.25731	2000
2	Benin	2.19576	3.23322	2001
2	Benin	1.50647	3.20771	2002
2	Benin	0.346606	3.18407	2003
2	Benin	1.33793	3.16626	2004
2	Benin	-1.24589	3.15605	2005
2	Benin	0.975162	3.17398	2006
2	Benin	3.00415	3.19431	2007
2	Benin	1.97622	3.21329	2008
2	Benin	-0.515289	3.22574	2009
2	Benin	-0.711405	3.22989	2010
2	Benin	0.116989	3.23678	2011
2	Benin	1.91954	3.23623	2012
2	Benin	4.24138	3.232	2013
2	Benin	3.43949	3.2283	2014
2	Benin	-1.00423	3.22772	2015
2	Benin	0.525131	3.23552	2016
2	Benin	2.80528	3.24395	2017
2	Benin	3.81878	3.25361	2018
2	Benin	4.00309	3.26488	2019
2	Benin	1.0901	3.27847	2020
3	Botswana	4.27839	4.24764	1961
3	Botswana	4.4084	4.17505	1962
3	Botswana	3.56512	4.09158	1963
3	Botswana	4.45764	4.02228	1964
3	Botswana	3.52269	3.97629	1965
3	Botswana	4.12011	3.96459	1966
3	Botswana	3.72282	3.96051	1967
3	Botswana	8.18733	3.95378	1968
3	Botswana	12.4207	3.93048	1969
3	Botswana	14.0571	3.88425	1970
3	Botswana	22.1933	3.83432	1971
3	Botswana	22.4322	3.77429	1972
3	Botswana	17.2926	3.7041	1973
3	Botswana	5.02329	3.62244	1974
3	Botswana	4.54854	3.52881	1975
3	Botswana	6.53235	3.47308	1976
3	Botswana	7.73742	3.42711	1977
3	Botswana	9.94678	3.39653	1978
3	Botswana	7.92153	3.38341	1979
3	Botswana	7.89749	3.38513	1980
3	Botswana	5.24904	3.32059	1981
3	Botswana	8.38571	3.24476	1982
3	Botswana	9.36826	3.16937	1983
3	Botswana	4.82894	3.10973	1984
3	Botswana	3.30472	3.07073	1985
3	Botswana	4.14541	3.06901	1986
3	Botswana	7.62367	3.10112	1987
3	Botswana	14.954	3.15691	1988
3	Botswana	9.02474	3.22069	1989
3	Botswana	3.26516	3.28516	1990
3	Botswana	4.25315	3.30139	1991
3	Botswana	0.107787	3.30174	1992
3	Botswana	-0.674864	3.29224	1993
3	Botswana	1.10229	3.27727	1994
3	Botswana	4.47247	3.2553	1995
3	Botswana	3.32944	3.24829	1996
3	Botswana	5.81539	3.24144	1997
3	Botswana	-1.81293	3.24078	1998
3	Botswana	7.32217	3.24636	1999
3	Botswana	-0.0648638	3.25442	2000
3	Botswana	-1.62558	3.23949	2001
3	Botswana	4.20511	3.21064	2002
3	Botswana	2.83124	3.17805	2003
3	Botswana	0.893975	3.15413	2004
3	Botswana	2.60717	3.14528	2005
3	Botswana	6.18976	3.17472	2006
3	Botswana	5.99358	3.21527	2007
3	Botswana	4.01708	3.25823	2008
3	Botswana	-9.44202	3.29332	2009
3	Botswana	6.72733	3.31684	2010
3	Botswana	4.55925	3.42319	2011
3	Botswana	3.21955	3.52096	2012
3	Botswana	10.1018	3.61693	2013
3	Botswana	2.84938	3.72079	2014
3	Botswana	-3.18574	3.83658	2015
3	Botswana	2.41035	3.95708	2016
3	Botswana	0.796942	4.08684	2017
3	Botswana	2.20804	4.22387	2018
3	Botswana	0.806095	4.3659	2019
3	Botswana	-9.77003	4.5122	2020
4	Burkina Faso	2.65604	2.39312	1961
4	Burkina Faso	4.72209	2.44411	1962
4	Burkina Faso	-2.59319	2.48483	1963
4	Burkina Faso	0.856967	2.51568	1964
4	Burkina Faso	2.24096	2.53732	1965
4	Burkina Faso	-1.02096	2.60536	1966
4	Burkina Faso	7.05818	2.66243	1967
4	Burkina Faso	1.34432	2.70828	1968
4	Burkina Faso	0.288923	2.74322	1969
4	Burkina Faso	-1.59924	2.76814	1970
4	Burkina Faso	-0.337063	2.83189	1971
4	Burkina Faso	0.523586	2.88534	1972
4	Burkina Faso	-1.33454	2.92856	1973
4	Burkina Faso	6.32237	2.96137	1974
4	Burkina Faso	1.08204	2.98368	1975
4	Burkina Faso	6.46804	3.04646	1976
4	Burkina Faso	-1.58878	3.09647	1977
4	Burkina Faso	2.49532	3.13435	1978
4	Burkina Faso	1.4763	3.16094	1979
4	Burkina Faso	-1.43659	3.1769	1980
4	Burkina Faso	1.8325	3.22472	1981
4	Burkina Faso	6.91289	3.26448	1982
4	Burkina Faso	-2.15075	3.29547	1983
4	Burkina Faso	-4.26094	3.31676	1984
4	Burkina Faso	5.75569	3.32831	1985
4	Burkina Faso	5.19504	3.33906	1986
4	Burkina Faso	-2.8026	3.33993	1987
4	Burkina Faso	3.05796	3.33104	1988
4	Burkina Faso	-0.510756	3.31196	1989
4	Burkina Faso	-3.21126	3.28291	1990
4	Burkina Faso	6.18896	3.25588	1991
4	Burkina Faso	-2.43047	3.21772	1992
4	Burkina Faso	0.695587	3.1703	1993
4	Burkina Faso	-1.41083	3.11467	1994
4	Burkina Faso	2.85292	3.0521	1995
4	Burkina Faso	7.98748	3.00602	1996
4	Burkina Faso	3.39795	2.95211	1997
4	Burkina Faso	4.34179	2.89259	1998
4	Burkina Faso	4.40665	2.82962	1999
4	Burkina Faso	-0.966443	2.76487	2000
4	Burkina Faso	3.60869	2.73048	2001
4	Burkina Faso	1.39457	2.6923	2002
4	Burkina Faso	4.72271	2.65138	2003
4	Burkina Faso	1.46409	2.60903	2004
4	Burkina Faso	5.49349	2.56583	2005
4	Burkina Faso	3.12425	2.55247	2006
4	Burkina Faso	1.02241	2.5364	2007
4	Burkina Faso	2.64757	2.5173	2008
4	Burkina Faso	-0.10746	2.4944	2009
4	Burkina Faso	5.22099	2.46791	2010
4	Burkina Faso	3.46203	2.46121	2011
4	Burkina Faso	3.3092	2.45092	2012
4	Burkina Faso	2.68477	2.43796	2013
4	Burkina Faso	1.28213	2.42328	2014
4	Burkina Faso	0.911076	2.40787	2015
4	Burkina Faso	2.91367	2.40973	2016
4	Burkina Faso	3.17736	2.40863	2017
4	Burkina Faso	3.71472	2.40698	2018
4	Burkina Faso	2.73507	2.40729	2019
4	Burkina Faso	-0.817663	2.41103	2020
5	Burundi	-15.3945	2.95968	1961
5	Burundi	7.00435	2.9748	1962
5	Burundi	2.12971	2.98135	1963
5	Burundi	4.10016	2.98051	1964
5	Burundi	1.67962	2.97236	1965
5	Burundi	2.10142	2.98951	1966
5	Burundi	10.9274	2.99838	1967
5	Burundi	-2.79915	2.99941	1968
5	Burundi	-3.68149	2.99326	1969
5	Burundi	19.0533	2.98171	1970
5	Burundi	1.26442	3.05428	1971
5	Burundi	-7.44372	3.12108	1972
5	Burundi	5.83754	3.18186	1973
5	Burundi	-1.85144	3.2336	1974
5	Burundi	-0.783647	3.27217	1975
5	Burundi	5.93914	3.26415	1976
5	Burundi	9.05246	3.24521	1977
5	Burundi	-3.3189	3.21698	1978
5	Burundi	-0.894085	3.18113	1979
5	Burundi	-1.58533	3.13745	1980
5	Burundi	9.29187	3.11922	1981
5	Burundi	-3.61116	3.09303	1982
5	Burundi	0.998416	3.05714	1983
5	Burundi	-2.52227	3.01103	1984
5	Burundi	8.7306	2.95607	1985
5	Burundi	0.378526	2.92704	1986
5	Burundi	2.55661	2.89103	1987
5	Burundi	2.15444	2.84983	1988
5	Burundi	-1.29288	2.80445	1989
5	Burundi	0.990042	2.75564	1990
5	Burundi	2.6202	2.73001	1991
5	Burundi	-1.1334	2.69444	1992
5	Burundi	-8.05899	2.64989	1993
5	Burundi	-5.47512	2.59822	1994
5	Burundi	-9.27466	2.54105	1995
5	Burundi	-9.10923	2.55522	1996
5	Burundi	-2.58694	2.56189	1997
5	Burundi	3.67577	2.55765	1998
5	Burundi	-2.29838	2.53772	1999
5	Burundi	-2.59356	2.49828	2000
5	Burundi	-0.238106	2.47351	2001
5	Burundi	1.66446	2.43692	2002
5	Burundi	-4.15511	2.39054	2003
5	Burundi	1.56258	2.33647	2004
5	Burundi	-2.29446	2.27623	2005
5	Burundi	2.04691	2.25768	2006
5	Burundi	0.104848	2.23835	2007
5	Burundi	1.45655	2.21682	2008
5	Burundi	0.455731	2.19086	2009
5	Burundi	1.75624	2.16086	2010
5	Burundi	0.748489	2.13778	2011
5	Burundi	1.19801	2.11112	2012
5	Burundi	1.68738	2.08912	2013
5	Burundi	1.02163	2.08236	2014
5	Burundi	-6.8864	2.09585	2015
5	Burundi	-3.70833	2.1353	2016
5	Burundi	-2.64678	2.18676	2017
5	Burundi	-1.55754	2.24694	2018
5	Burundi	-1.29477	2.3121	2019
5	Burundi	-2.74071	2.38014	2020
6	Cameroon	-0.88584	3.87675	1961
6	Cameroon	0.871165	3.89286	1962
6	Cameroon	1.49827	3.89909	1963
6	Cameroon	1.25466	3.89753	1964
6	Cameroon	-0.280036	3.8898	1965
6	Cameroon	2.20157	3.89888	1966
6	Cameroon	-13.0102	3.90039	1967
6	Cameroon	3.79132	3.89447	1968
6	Cameroon	2.33243	3.88069	1969
6	Cameroon	0.520077	3.85976	1970
6	Cameroon	0.851514	3.8596	1971
6	Cameroon	0.0198044	3.8505	1972
6	Cameroon	2.58203	3.83357	1973
6	Cameroon	7.76338	3.80978	1974
6	Cameroon	8.20271	3.78031	1975
6	Cameroon	-8.12571	3.77142	1976
6	Cameroon	10.5217	3.75438	1977
6	Cameroon	18.495	3.73038	1978
6	Cameroon	2.9363	3.70018	1979
6	Cameroon	-4.87457	3.66465	1980
6	Cameroon	13.564	3.64969	1981
6	Cameroon	4.25231	3.62626	1982
6	Cameroon	3.59315	3.5964	1983
6	Cameroon	4.15542	3.56215	1984
6	Cameroon	4.70503	3.52512	1985
6	Cameroon	3.43694	3.50684	1986
6	Cameroon	-5.20668	3.48417	1987
6	Cameroon	-10.6896	3.45786	1988
6	Cameroon	-4.82994	3.42871	1989
6	Cameroon	-8.92951	3.39788	1990
6	Cameroon	-6.64432	3.38226	1991
6	Cameroon	-5.90314	3.36121	1992
6	Cameroon	-10.5414	3.33613	1993
6	Cameroon	-0.707899	3.30826	1994
6	Cameroon	0.662364	3.27872	1995
6	Cameroon	1.59102	3.26529	1996
6	Cameroon	2.49034	3.2454	1997
6	Cameroon	1.81	3.22032	1998
6	Cameroon	1.60873	3.1905	1999
6	Cameroon	0.874447	3.15628	2000
6	Cameroon	1.64918	3.14315	2001
6	Cameroon	1.50539	3.12137	2002
6	Cameroon	1.80836	3.09174	2003
6	Cameroon	3.94457	3.0549	2004
6	Cameroon	-0.706764	3.01169	2005
6	Cameroon	0.674362	2.98849	2006
6	Cameroon	2.06487	2.95889	2007
6	Cameroon	0.680795	2.92404	2008
6	Cameroon	-0.57578	2.8852	2009
6	Cameroon	0.61942	2.84361	2010
6	Cameroon	1.31438	2.8266	2011
6	Cameroon	1.72657	2.80519	2012
6	Cameroon	2.57771	2.78082	2013
6	Cameroon	3.06187	2.75513	2014
6	Cameroon	2.85571	2.72934	2015
6	Cameroon	1.90102	2.73159	2016
6	Cameroon	0.853426	2.7314	2017
6	Cameroon	1.37928	2.72888	2018
6	Cameroon	1.07472	2.72365	2019
6	Cameroon	-1.81004	2.71616	2020
7	Central African Republic	3.27622	4.99277	1961
7	Central African Republic	-5.31769	4.98354	1962
7	Central African Republic	-2.43382	4.96628	1963
7	Central African Republic	0.224611	4.9353	1964
7	Central African Republic	-0.966337	4.88893	1965
7	Central African Republic	-1.35925	4.87388	1966
7	Central African Republic	2.5144	4.84346	1967
7	Central African Republic	-0.682574	4.80124	1968
7	Central African Republic	5.00422	4.75051	1969
7	Central African Republic	0.508621	4.69377	1970
7	Central African Republic	-0.483031	4.69525	1971
7	Central African Republic	-1.46082	4.68647	1972
7	Central African Republic	0.433668	4.66701	1973
7	Central African Republic	4.70691	4.63618	1974
7	Central African Republic	-1.33721	4.59337	1975
7	Central African Republic	3.39199	4.57488	1976
7	Central African Republic	1.62331	4.5469	1977
7	Central African Republic	-1.10557	4.50834	1978
7	Central African Republic	-4.88513	4.4581	1979
7	Central African Republic	-7.0229	4.39551	1980
7	Central African Republic	-4.37416	4.35083	1981
7	Central African Republic	4.44567	4.29206	1982
7	Central African Republic	-10.9107	4.22498	1983
7	Central African Republic	6.38685	4.15622	1984
7	Central African Republic	1.31948	4.09005	1985
7	Central African Republic	1.3613	4.07605	1986
7	Central African Republic	-6.70137	4.05635	1987
7	Central African Republic	-0.0695155	4.02992	1988
7	Central African Republic	0.0548542	3.99602	1989
7	Central African Republic	-4.27437	3.95385	1990
7	Central African Republic	-3.03197	3.93002	1991
7	Central African Republic	-8.97686	3.8978	1992
7	Central African Republic	-2.52747	3.85769	1993
7	Central African Republic	1.92633	3.80984	1994
7	Central African Republic	4.28458	3.75492	1995
7	Central African Republic	-6.48329	3.73514	1996
7	Central African Republic	2.68649	3.70026	1997
7	Central African Republic	2.19814	3.65318	1998
7	Central African Republic	1.19681	3.59611	1999
7	Central African Republic	-4.69661	3.53096	2000
7	Central African Republic	2.17464	3.50525	2001
7	Central African Republic	1.43328	3.46798	2002
7	Central African Republic	-7.32445	3.41909	2003
7	Central African Republic	3.88836	3.35844	2004
7	Central African Republic	-1.05322	3.28637	2005
7	Central African Republic	2.7435	3.25803	2006
7	Central African Republic	2.61583	3.21802	2007
7	Central African Republic	0.254331	3.16598	2008
7	Central African Republic	6.97871	3.10114	2009
7	Central African Republic	3.45871	3.02446	2010
7	Central African Republic	3.443	3.00848	2011
7	Central African Republic	4.63292	2.97862	2012
7	Central African Republic	-36.5569	2.9374	2013
7	Central African Republic	-0.282696	2.88788	2014
7	Central African Republic	3.6637	2.83101	2015
7	Central African Republic	3.72278	2.83307	2016
7	Central African Republic	3.20045	2.8316	2017
7	Central African Republic	2.22468	2.82577	2018
7	Central African Republic	1.28946	2.81479	2019
7	Central African Republic	-1.75133	2.79813	2020
8	Congo, Dem. Rep.	-13.0715	2.92787	1961
8	Congo, Dem. Rep.	18.1521	2.91611	1962
8	Congo, Dem. Rep.	2.52551	2.89996	1963
8	Congo, Dem. Rep.	-4.99122	2.87964	1964
8	Congo, Dem. Rep.	-1.71252	2.85568	1965
8	Congo, Dem. Rep.	3.8334	2.86071	1966
8	Congo, Dem. Rep.	-3.76873	2.86088	1967
8	Congo, Dem. Rep.	1.38013	2.85707	1968
8	Congo, Dem. Rep.	6.26162	2.85043	1969
8	Congo, Dem. Rep.	-2.99286	2.84208	1970
8	Congo, Dem. Rep.	3.15423	2.85502	1971
8	Congo, Dem. Rep.	-2.4914	2.86323	1972
8	Congo, Dem. Rep.	5.3001	2.86755	1973
8	Congo, Dem. Rep.	0.392059	2.86854	1974
8	Congo, Dem. Rep.	-7.55983	2.86664	1975
8	Congo, Dem. Rep.	-7.94906	2.88048	1976
8	Congo, Dem. Rep.	-2.10074	2.88956	1977
8	Congo, Dem. Rep.	-8.02779	2.89472	1978
8	Congo, Dem. Rep.	-2.33746	2.89687	1979
8	Congo, Dem. Rep.	-0.50083	2.89713	1980
8	Congo, Dem. Rep.	-0.228738	2.9139	1981
8	Congo, Dem. Rep.	-2.88889	2.92485	1982
8	Congo, Dem. Rep.	-1.03957	2.93066	1983
8	Congo, Dem. Rep.	2.94672	2.93164	1984
8	Congo, Dem. Rep.	-2.09269	2.92802	1985
8	Congo, Dem. Rep.	1.97793	2.93907	1986
8	Congo, Dem. Rep.	-0.0755951	2.94636	1987
8	Congo, Dem. Rep.	-2.3634	2.9502	1988
8	Congo, Dem. Rep.	-4.27834	2.9504	1989
8	Congo, Dem. Rep.	-9.66521	2.94677	1990
8	Congo, Dem. Rep.	-11.7269	2.95229	1991
8	Congo, Dem. Rep.	-13.9178	2.95483	1992
8	Congo, Dem. Rep.	-16.7726	2.95564	1993
8	Congo, Dem. Rep.	-7.33102	2.95713	1994
8	Congo, Dem. Rep.	-2.50503	2.96201	1995
8	Congo, Dem. Rep.	-3.75702	2.9695	1996
8	Congo, Dem. Rep.	-7.92122	2.97204	1997
8	Congo, Dem. Rep.	-3.86756	2.9706	1998
8	Congo, Dem. Rep.	-6.50006	2.96466	1999
8	Congo, Dem. Rep.	-9.25509	2.95349	2000
8	Congo, Dem. Rep.	-4.77406	2.96346	2001
8	Congo, Dem. Rep.	-0.0312332	2.96817	2002
8	Congo, Dem. Rep.	2.38761	2.96864	2003
8	Congo, Dem. Rep.	3.4332	2.96624	2004
8	Congo, Dem. Rep.	2.80881	2.96199	2005
8	Congo, Dem. Rep.	1.98486	2.97283	2006
8	Congo, Dem. Rep.	2.84986	2.9806	2007
8	Congo, Dem. Rep.	2.78385	2.98584	2008
8	Congo, Dem. Rep.	-0.50057	2.9891	2009
8	Congo, Dem. Rep.	3.59884	2.99106	2010
8	Congo, Dem. Rep.	3.36641	3.00192	2011
8	Congo, Dem. Rep.	3.57178	3.01063	2012
8	Congo, Dem. Rep.	4.92757	3.01658	2013
8	Congo, Dem. Rep.	5.89588	3.01888	2014
8	Congo, Dem. Rep.	3.44262	3.01772	2015
8	Congo, Dem. Rep.	-0.907743	3.02044	2016
8	Congo, Dem. Rep.	0.401474	3.01976	2017
8	Congo, Dem. Rep.	2.46109	3.01784	2018
8	Congo, Dem. Rep.	1.11016	3.01694	2019
8	Congo, Dem. Rep.	-2.34426	3.01867	2020
9	Congo, Rep.	5.76795	3.48887	1961
9	Congo, Rep.	2.63265	3.50343	1962
9	Congo, Rep.	-6.42735	3.50936	1963
9	Congo, Rep.	1.16767	3.50433	1964
9	Congo, Rep.	0.981338	3.48817	1965
9	Congo, Rep.	-1.32219	3.49406	1966
9	Congo, Rep.	-0.627238	3.48762	1967
9	Congo, Rep.	4.69417	3.47124	1968
9	Congo, Rep.	4.56623	3.44562	1969
9	Congo, Rep.	3.36264	3.4122	1970
9	Congo, Rep.	4.67662	3.40281	1971
9	Congo, Rep.	5.48075	3.38352	1972
9	Congo, Rep.	5.08414	3.35564	1973
9	Congo, Rep.	4.74575	3.32086	1974
9	Congo, Rep.	4.60458	3.28005	1975
9	Congo, Rep.	-1.99846	3.26595	1976
9	Congo, Rep.	-11.572	3.24286	1977
9	Congo, Rep.	3.3092	3.21296	1978
9	Congo, Rep.	6.66299	3.17772	1979
9	Congo, Rep.	14.2578	3.13892	1980
9	Congo, Rep.	14.2339	3.12449	1981
9	Congo, Rep.	20.0407	3.10493	1982
9	Congo, Rep.	2.82196	3.08079	1983
9	Congo, Rep.	3.94736	3.05199	1984
9	Congo, Rep.	-3.94252	3.01906	1985
9	Congo, Rep.	-9.42112	3.01227	1986
9	Congo, Rep.	-2.53117	2.99638	1987
9	Congo, Rep.	-0.97657	2.97392	1988
9	Congo, Rep.	-0.16064	2.94641	1989
9	Congo, Rep.	-1.72473	2.91539	1990
9	Congo, Rep.	-0.376476	2.90731	1991
9	Congo, Rep.	-0.175244	2.89202	1992
9	Congo, Rep.	-3.68488	2.87014	1993
9	Congo, Rep.	-8.09473	2.84283	1994
9	Congo, Rep.	1.0977	2.81071	1995
9	Congo, Rep.	1.35986	2.80425	1996
9	Congo, Rep.	-3.44836	2.78989	1997
9	Congo, Rep.	0.772389	2.76923	1998
9	Congo, Rep.	-5.36456	2.74345	1999
9	Congo, Rep.	4.515	2.71349	2000
9	Congo, Rep.	0.882969	2.70624	2001
9	Congo, Rep.	1.6613	2.69307	2002
9	Congo, Rep.	-2.0434	2.67453	2003
9	Congo, Rep.	0.424242	2.65064	2004
9	Congo, Rep.	4.4153	2.62142	2005
9	Congo, Rep.	4.45792	2.60845	2006
9	Congo, Rep.	-9.76965	2.59019	2007
9	Congo, Rep.	2.71916	2.56862	2008
9	Congo, Rep.	8.03096	2.54557	2009
9	Congo, Rep.	6.63009	2.52281	2010
9	Congo, Rep.	-0.610461	2.53399	2011
9	Congo, Rep.	7.13509	2.54315	2012
9	Congo, Rep.	-3.13	2.55142	2013
9	Congo, Rep.	4.14375	2.55969	2014
9	Congo, Rep.	-5.91665	2.56892	2015
9	Congo, Rep.	-12.9413	2.60566	2016
9	Congo, Rep.	-6.80042	2.64316	2017
9	Congo, Rep.	-7.27117	2.68172	2018
9	Congo, Rep.	-2.30401	2.72142	2019
9	Congo, Rep.	-10.2439	2.76275	2020
10	Cote d'Ivoire	6.05816	2.74781	1961
10	Cote d'Ivoire	-2.51011	2.75586	1962
10	Cote d'Ivoire	10.1699	2.76069	1963
10	Cote d'Ivoire	13.1996	2.76553	1964
10	Cote d'Ivoire	-6.67256	2.77197	1965
10	Cote d'Ivoire	7.58435	2.76997	1966
10	Cote d'Ivoire	0.905011	2.76667	1967
10	Cote d'Ivoire	8.51339	2.76205	1968
10	Cote d'Ivoire	5.41627	2.75518	1969
10	Cote d'Ivoire	5.94884	2.7461	1970
10	Cote d'Ivoire	4.80075	2.73158	1971
10	Cote d'Ivoire	-0.386162	2.716	1972
10	Cote d'Ivoire	1.12444	2.70019	1973
10	Cote d'Ivoire	-0.441042	2.68527	1974
10	Cote d'Ivoire	3.33836	2.67196	1975
10	Cote d'Ivoire	7.84504	2.65736	1976
10	Cote d'Ivoire	2.54097	2.64186	1977
10	Cote d'Ivoire	6.024	2.62709	1978
10	Cote d'Ivoire	-2.07734	2.61493	1979
10	Cote d'Ivoire	-14.8118	2.60687	1980
10	Cote d'Ivoire	-0.939028	2.60027	1981
10	Cote d'Ivoire	-4.04388	2.59628	1982
10	Cote d'Ivoire	-7.89294	2.59483	1983
10	Cote d'Ivoire	-6.63363	2.59567	1984
10	Cote d'Ivoire	0.412073	2.59928	1985
10	Cote d'Ivoire	-0.638337	2.61191	1986
10	Cote d'Ivoire	-3.9903	2.62276	1987
10	Cote d'Ivoire	-2.47837	2.6337	1988
10	Cote d'Ivoire	-0.701064	2.64657	1989
10	Cote d'Ivoire	-4.59943	2.66259	1990
10	Cote d'Ivoire	-3.49973	2.67994	1991
10	Cote d'Ivoire	-3.74837	2.69593	1992
10	Cote d'Ivoire	-3.64591	2.71189	1993
10	Cote d'Ivoire	-2.59285	2.72874	1994
10	Cote d'Ivoire	3.62282	2.74734	1995
10	Cote d'Ivoire	4.31077	2.7703	1996
10	Cote d'Ivoire	0.551514	2.7884	1997
10	Cote d'Ivoire	1.843	2.80298	1998
10	Cote d'Ivoire	-1.19134	2.81537	1999
10	Cote d'Ivoire	-4.58049	2.82663	2000
10	Cote d'Ivoire	-2.24527	2.85199	2001
10	Cote d'Ivoire	-3.82763	2.86959	2002
10	Cote d'Ivoire	-3.42248	2.87964	2003
10	Cote d'Ivoire	-0.857476	2.88235	2004
10	Cote d'Ivoire	-0.407003	2.87798	2005
10	Cote d'Ivoire	-0.651432	2.89223	2006
10	Cote d'Ivoire	-0.444962	2.89958	2007
10	Cote d'Ivoire	0.271232	2.89813	2008
10	Cote d'Ivoire	0.916724	2.88461	2009
10	Cote d'Ivoire	-0.336415	2.8584	2010
10	Cote d'Ivoire	-6.64113	2.86007	2011
10	Cote d'Ivoire	8.04234	2.8487	2012
10	Cote d'Ivoire	6.2257	2.83052	2013
10	Cote d'Ivoire	6.10317	2.81311	2014
10	Cote d'Ivoire	6.13199	2.80009	2015
10	Cote d'Ivoire	4.49518	2.82035	2016
10	Cote d'Ivoire	4.6589	2.84056	2017
10	Cote d'Ivoire	4.19662	2.85894	2018
10	Cote d'Ivoire	3.55768	2.87312	2019
10	Cote d'Ivoire	-0.737709	2.88257	2020
11	Egypt, Arab Rep.	2.34305	3.83349	1961
11	Egypt, Arab Rep.	1.11905	3.87554	1962
11	Egypt, Arab Rep.	7.6122	3.92113	1963
11	Egypt, Arab Rep.	8.59813	3.96427	1964
11	Egypt, Arab Rep.	2.197	4.00315	1965
11	Egypt, Arab Rep.	2.34077	4.04325	1966
11	Egypt, Arab Rep.	-1.76989	4.07626	1967
11	Egypt, Arab Rep.	-4.0765	4.10547	1968
11	Egypt, Arab Rep.	2.71407	4.13667	1969
11	Egypt, Arab Rep.	3.11803	4.17292	1970
11	Egypt, Arab Rep.	1.70564	4.21511	1971
11	Egypt, Arab Rep.	0.798429	4.25984	1972
11	Egypt, Arab Rep.	1.27974	4.30467	1973
11	Egypt, Arab Rep.	-0.626916	4.34477	1974
11	Egypt, Arab Rep.	6.56253	4.37764	1975
11	Egypt, Arab Rep.	10.7694	4.41517	1976
11	Egypt, Arab Rep.	6.55198	4.44221	1977
11	Egypt, Arab Rep.	6.13873	4.46131	1978
11	Egypt, Arab Rep.	2.09474	4.4756	1979
11	Egypt, Arab Rep.	7.36543	4.48674	1980
11	Egypt, Arab Rep.	4.71066	4.50233	1981
11	Egypt, Arab Rep.	7.1578	4.51423	1982
11	Egypt, Arab Rep.	2.42031	4.52413	1983
11	Egypt, Arab Rep.	6.90799	4.53356	1984
11	Egypt, Arab Rep.	3.02083	4.54395	1985
11	Egypt, Arab Rep.	1.96327	4.55541	1986
11	Egypt, Arab Rep.	1.05811	4.56481	1987
11	Egypt, Arab Rep.	2.68147	4.57368	1988
11	Egypt, Arab Rep.	2.26008	4.58494	1989
11	Egypt, Arab Rep.	3.13371	4.60093	1990
11	Egypt, Arab Rep.	-1.14643	4.63596	1991
11	Egypt, Arab Rep.	2.26066	4.67383	1992
11	Egypt, Arab Rep.	0.814883	4.71274	1993
11	Egypt, Arab Rep.	1.90523	4.74916	1994
11	Egypt, Arab Rep.	2.56381	4.78143	1995
11	Egypt, Arab Rep.	2.89626	4.83006	1996
11	Egypt, Arab Rep.	3.39423	4.86453	1997
11	Egypt, Arab Rep.	3.48953	4.88808	1998
11	Egypt, Arab Rep.	3.98732	4.90459	1999
11	Egypt, Arab Rep.	4.33635	4.9159	2000
11	Egypt, Arab Rep.	1.5855	4.92753	2001
11	Egypt, Arab Rep.	0.481793	4.93617	2002
11	Egypt, Arab Rep.	1.2932	4.93763	2003
11	Egypt, Arab Rep.	2.20315	4.92437	2004
11	Egypt, Arab Rep.	2.60221	4.89506	2005
11	Egypt, Arab Rep.	4.96739	4.87879	2006
11	Egypt, Arab Rep.	5.22831	4.84368	2007
11	Egypt, Arab Rep.	5.26715	4.80587	2008
11	Egypt, Arab Rep.	2.74009	4.78587	2009
11	Egypt, Arab Rep.	3.08084	4.79296	2010
11	Egypt, Arab Rep.	-0.363928	4.85036	2011
11	Egypt, Arab Rep.	-0.0129585	4.9197	2012
11	Egypt, Arab Rep.	-0.105971	4.99125	2013
11	Egypt, Arab Rep.	0.616851	5.0534	2014
11	Egypt, Arab Rep.	2.09374	5.10221	2015
11	Egypt, Arab Rep.	2.13202	5.1466	2016
11	Egypt, Arab Rep.	2.02558	5.18793	2017
11	Egypt, Arab Rep.	3.19442	5.22978	2018
11	Egypt, Arab Rep.	3.49205	5.27633	2019
11	Egypt, Arab Rep.	1.59985	5.33168	2020
12	Finland	6.84797	7.45438	1961
12	Finland	2.28405	7.5936	1962
12	Finland	2.55747	7.74395	1963
12	Finland	4.65485	7.89682	1964
12	Finland	4.95239	8.0503	1965
12	Finland	1.98985	8.2669	1966
12	Finland	1.61703	8.48216	1967
12	Finland	1.84501	8.70085	1968
12	Finland	9.6569	8.93223	1969
12	Finland	5.21144	9.18134	1970
12	Finland	2.22782	9.48615	1971
12	Finland	7.09615	9.79579	1972
12	Finland	6.37798	10.1013	1973
12	Finland	2.69746	10.3899	1974
12	Finland	1.35403	10.6538	1975
12	Finland	0.0423512	10.998	1976
12	Finland	-0.0405056	11.3097	1977
12	Finland	2.62463	11.5867	1978
12	Finland	6.84849	11.8242	1979
12	Finland	5.06171	12.0194	1980
12	Finland	0.884671	12.1506	1981
12	Finland	2.532	12.2469	1982
12	Finland	2.50384	12.3259	1983
12	Finland	2.68752	12.4117	1984
12	Finland	3.11793	12.5223	1985
12	Finland	2.42243	12.693	1986
12	Finland	3.28148	12.876	1987
12	Finland	4.91174	13.0664	1988
12	Finland	4.70844	13.2552	1989
12	Finland	0.22491	13.4354	1990
12	Finland	-6.39895	13.6412	1991
12	Finland	-3.83653	13.8288	1992
12	Finland	-1.14149	13.9982	1993
12	Finland	3.51589	14.1485	1994
12	Finland	3.81988	14.2812	1995
12	Finland	3.32767	14.4355	1996
12	Finland	6.01805	14.5811	1997
12	Finland	5.17759	14.721	1998
12	Finland	4.13757	14.8572	1999
12	Finland	5.554	14.9939	2000
12	Finland	2.37665	15.2072	2001
12	Finland	1.46093	15.4161	2002
12	Finland	1.76084	15.6222	2003
12	Finland	3.69059	15.8254	2004
12	Finland	2.42869	16.0271	2005
12	Finland	3.62894	16.1993	2006
12	Finland	4.85231	16.3578	2007
12	Finland	0.315886	16.5461	2008
12	Finland	-8.51303	16.8251	2009
12	Finland	2.71497	17.2296	2010
12	Finland	2.0734	17.7331	2011
12	Finland	-1.86559	18.3438	2012
12	Finland	-1.35722	19.0108	2013
12	Finland	-0.776108	19.6589	2014
12	Finland	0.213029	20.2444	2015
12	Finland	2.51638	20.791	2016
12	Finland	2.95053	21.2788	2017
12	Finland	1.00788	21.7208	2018
12	Finland	1.23214	22.1406	2019
12	Finland	-3.03073	22.5545	2020
13	Gabon	13.6616	7.56447	1961
13	Gabon	6.29504	7.54156	1962
13	Gabon	4.80352	7.49488	1963
13	Gabon	3.09676	7.42377	1964
13	Gabon	6.61376	7.33031	1965
13	Gabon	2.62958	7.27401	1966
13	Gabon	2.0603	7.1958	1967
13	Gabon	0.387284	7.0971	1968
13	Gabon	5.85986	6.98109	1969
13	Gabon	6.52666	6.84898	1970
13	Gabon	8.18595	6.80838	1971
13	Gabon	9.3172	6.75212	1972
13	Gabon	8.19976	6.67951	1973
13	Gabon	36.8885	6.58835	1974
13	Gabon	16.8342	6.47825	1975
13	Gabon	32.7832	6.42544	1976
13	Gabon	-14.5038	6.35056	1977
13	Gabon	-25.7847	6.26245	1978
13	Gabon	-1.89432	6.16898	1979
13	Gabon	0.0754352	6.07508	1980
13	Gabon	2.50427	6.04233	1981
13	Gabon	-5.53768	6.00343	1982
13	Gabon	2.89764	5.95795	1983
13	Gabon	4.69658	5.90152	1984
13	Gabon	-4.92959	5.83527	1985
13	Gabon	-3.48115	5.8085	1986
13	Gabon	-19.4044	5.76861	1987
13	Gabon	9.75554	5.72229	1988
13	Gabon	5.57913	5.67515	1989
13	Gabon	2.33624	5.63272	1990
13	Gabon	3.25336	5.61231	1991
13	Gabon	-5.6795	5.58649	1992
13	Gabon	1.20135	5.55605	1993
13	Gabon	1.01677	5.52033	1994
13	Gabon	2.29385	5.47972	1995
13	Gabon	1.01865	5.44748	1996
13	Gabon	3.10837	5.40462	1997
13	Gabon	0.937099	5.35143	1998
13	Gabon	-11.1349	5.28751	1999
13	Gabon	-4.22343	5.21346	2000
13	Gabon	-0.271911	5.14037	2001
13	Gabon	-2.59525	5.05086	2002
13	Gabon	-0.203298	4.94821	2003
13	Gabon	-1.82749	4.8333	2004
13	Gabon	-0.0382496	4.70908	2005
13	Gabon	-5.49741	4.60336	2006
13	Gabon	2.95427	4.4852	2007
13	Gabon	-6.23572	4.35866	2008
13	Gabon	-3.08542	4.22703	2009
13	Gabon	3.44883	4.09177	2010
13	Gabon	3.24685	4.00039	2011
13	Gabon	1.33814	3.90637	2012
13	Gabon	1.72068	3.81108	2013
13	Gabon	0.619754	3.71706	2014
13	Gabon	0.471417	3.62661	2015
13	Gabon	-0.96904	3.60586	2016
13	Gabon	-2.29754	3.58462	2017
13	Gabon	-1.7486	3.56391	2018
13	Gabon	1.39471	3.54473	2019
13	Gabon	-3.6803	3.52881	2020
14	Ghana	0.211801	2.35673	1961
14	Ghana	0.816352	2.36757	1962
14	Ghana	1.14287	2.37618	1963
14	Ghana	-0.838097	2.38051	1964
14	Ghana	-1.44691	2.38069	1965
14	Ghana	-6.69306	2.40883	1966
14	Ghana	0.649745	2.42979	1967
14	Ghana	-1.91031	2.44466	1968
14	Ghana	3.53961	2.4551	1969
14	Ghana	7.01697	2.46214	1970
14	Ghana	2.42833	2.48832	1971
14	Ghana	-5.19648	2.5091	1972
14	Ghana	0.0244875	2.52549	1973
14	Ghana	4.05167	2.53817	1974
14	Ghana	-14.5086	2.54834	1975
14	Ghana	-5.54693	2.58523	1976
14	Ghana	0.342947	2.61572	1977
14	Ghana	6.48048	2.64041	1978
14	Ghana	-4.45514	2.65915	1979
14	Ghana	-1.80738	2.672	1980
14	Ghana	-5.98749	2.69468	1981
14	Ghana	-9.54246	2.71117	1982
14	Ghana	-7.39291	2.72299	1983
14	Ghana	5.38875	2.73171	1984
14	Ghana	1.9845	2.7386	1985
14	Ghana	2.15285	2.76081	1986
14	Ghana	1.8009	2.77844	1987
14	Ghana	2.63643	2.79215	1988
14	Ghana	2.11077	2.80246	1989
14	Ghana	0.392153	2.81025	1990
14	Ghana	2.27661	2.83008	1991
14	Ghana	0.919754	2.84619	1992
14	Ghana	1.89844	2.85945	1993
14	Ghana	0.462525	2.87035	1994
14	Ghana	1.34421	2.8797	1995
14	Ghana	1.91622	2.89195	1996
14	Ghana	1.59873	2.89696	1997
14	Ghana	2.14418	2.89572	1998
14	Ghana	1.87379	2.88913	1999
14	Ghana	1.19082	2.87806	2000
14	Ghana	1.4834	2.87636	2001
14	Ghana	1.97376	2.8697	2002
14	Ghana	2.64516	2.85855	2003
14	Ghana	3.00859	2.84244	2004
14	Ghana	3.26729	2.82207	2005
14	Ghana	3.71646	2.8278	2006
14	Ghana	1.68912	2.82678	2007
14	Ghana	6.37107	2.82442	2008
14	Ghana	2.21107	2.82712	2009
14	Ghana	5.24933	2.838	2010
14	Ghana	11.3154	2.87362	2011
14	Ghana	6.73356	2.91325	2012
14	Ghana	4.84752	2.952	2013
14	Ghana	0.525774	2.98286	2014
14	Ghana	-0.170049	3.00379	2015
14	Ghana	1.07696	3.0307	2016
14	Ghana	5.75435	3.04981	2017
14	Ghana	3.89661	3.0689	2018
14	Ghana	4.22918	3.09732	2019
14	Ghana	-1.70252	3.14035	2020
15	Kenya	-10.6105	3.72881	1961
15	Kenya	6.04833	3.70653	1962
15	Kenya	5.34866	3.67626	1963
15	Kenya	1.61635	3.63924	1964
15	Kenya	-1.28202	3.59626	1965
15	Kenya	10.9869	3.56859	1966
15	Kenya	-0.0481356	3.53346	1967
15	Kenya	4.37208	3.49153	1968
15	Kenya	4.29054	3.44301	1969
15	Kenya	-7.95174	3.38826	1970
15	Kenya	17.8801	3.35142	1971
15	Kenya	12.9083	3.30642	1972
15	Kenya	2.07506	3.25464	1973
15	Kenya	0.273437	3.19739	1974
15	Kenya	-2.82256	3.13597	1975
15	Kenya	-1.61702	3.08942	1976
15	Kenya	5.3966	3.03871	1977
15	Kenya	2.92935	2.98465	1978
15	Kenya	3.57983	2.9277	1979
15	Kenya	1.60792	2.8687	1980
15	Kenya	-0.159147	2.82769	1981
15	Kenya	-2.34204	2.7832	1982
15	Kenya	-2.51336	2.73709	1983
15	Kenya	-2.04282	2.69114	1984
15	Kenya	0.466507	2.64684	1985
15	Kenya	3.30321	2.61146	1986
15	Kenya	2.17393	2.57533	1987
15	Kenya	2.50431	2.5403	1988
15	Kenya	1.12353	2.50849	1989
15	Kenya	0.724837	2.48146	1990
15	Kenya	-1.85916	2.46054	1991
15	Kenya	-3.95014	2.4401	1992
15	Kenya	-2.75742	2.42014	1993
15	Kenya	-0.468194	2.40007	1994
15	Kenya	1.33141	2.37946	1995
15	Kenya	1.15549	2.3773	1996
15	Kenya	-2.34716	2.36449	1997
15	Kenya	0.439696	2.34221	1998
15	Kenya	-0.485176	2.31171	1999
15	Kenya	-2.12515	2.27372	2000
15	Kenya	0.987009	2.24908	2001
15	Kenya	-2.14372	2.22037	2002
15	Kenya	0.180879	2.18491	2003
15	Kenya	2.2832	2.13855	2004
15	Kenya	3.04499	2.08088	2005
15	Kenya	3.57619	2.05388	2006
15	Kenya	3.93309	2.01845	2007
15	Kenya	-2.50338	1.98146	2008
15	Kenya	0.503848	1.95136	2009
15	Kenya	5.49407	1.93235	2010
15	Kenya	3.28813	1.95129	2011
15	Kenya	1.81564	1.97834	2012
15	Kenya	3.14212	2.01287	2013
15	Kenya	2.69483	2.05385	2014
15	Kenya	3.1168	2.10104	2015
15	Kenya	3.34659	2.17635	2016
15	Kenya	2.36485	2.25611	2017
15	Kenya	3.89507	2.33919	2018
15	Kenya	2.99806	2.42383	2019
15	Kenya	-2.52736	2.50919	2020
16	Lesotho	-0.0017284	4.66074	1961
16	Lesotho	13.1768	4.6598	1962
16	Lesotho	8.50167	4.64902	1963
16	Lesotho	6.13151	4.62323	1964
16	Lesotho	0.09952	4.58156	1965
16	Lesotho	-2.46668	4.558	1966
16	Lesotho	8.55143	4.51795	1967
16	Lesotho	-2.53504	4.46861	1968
16	Lesotho	-0.696398	4.42058	1969
16	Lesotho	-0.108812	4.37864	1970
16	Lesotho	2.74815	4.37729	1971
16	Lesotho	-2.47114	4.3764	1972
16	Lesotho	23.4498	4.37292	1973
16	Lesotho	8.25632	4.36295	1974
16	Lesotho	-15.7607	4.34471	1975
16	Lesotho	8.00456	4.33021	1976
16	Lesotho	18.3378	4.3074	1977
16	Lesotho	14.8864	4.27837	1978
16	Lesotho	-0.0648531	4.24552	1979
16	Lesotho	-5.47234	4.21017	1980
16	Lesotho	-2.04964	4.21005	1981
16	Lesotho	1.68563	4.20485	1982
16	Lesotho	-0.636979	4.19562	1983
16	Lesotho	2.91665	4.18436	1984
16	Lesotho	0.159717	4.17114	1985
16	Lesotho	2.30149	4.1861	1986
16	Lesotho	-1.46029	4.20222	1987
16	Lesotho	6.29816	4.2192	1988
16	Lesotho	3.53716	4.2344	1989
16	Lesotho	3.7305	4.24582	1990
16	Lesotho	4.58626	4.23135	1991
16	Lesotho	4.57093	4.21358	1992
16	Lesotho	1.24029	4.19759	1993
16	Lesotho	3.7544	4.18444	1994
16	Lesotho	1.26304	4.17039	1995
16	Lesotho	3.64832	4.16742	1996
16	Lesotho	1.92467	4.15387	1997
16	Lesotho	0.0396437	4.13263	1998
16	Lesotho	-0.628761	4.10619	1999
16	Lesotho	3.20752	4.07732	2000
16	Lesotho	3.41238	4.16826	2001
16	Lesotho	1.0169	4.24652	2002
16	Lesotho	5.15434	4.31353	2003
16	Lesotho	2.3211	4.37157	2004
16	Lesotho	3.97606	4.42199	2005
16	Lesotho	4.5539	4.46823	2006
16	Lesotho	4.34559	4.5188	2007
16	Lesotho	5.5112	4.57253	2008
16	Lesotho	-1.40461	4.62764	2009
16	Lesotho	4.97932	4.6841	2010
16	Lesotho	4.18521	4.72046	2011
16	Lesotho	5.74404	4.75173	2012
16	Lesotho	1.11309	4.77641	2013
16	Lesotho	0.967916	4.79323	2014
16	Lesotho	2.34807	4.80146	2015
16	Lesotho	2.78813	4.83911	2016
16	Lesotho	-3.90564	4.87264	2017
16	Lesotho	-2.01	4.90109	2018
16	Lesotho	-1.17547	4.92583	2019
16	Lesotho	-11.7662	4.94882	2020
17	Madagascar	-0.377629	3.29016	1961
17	Madagascar	-0.192532	3.30221	1962
17	Madagascar	-3.34593	3.30513	1963
17	Madagascar	1.39643	3.30755	1964
17	Madagascar	-2.93785	3.31326	1965
17	Madagascar	-0.511414	3.35189	1966
17	Madagascar	2.83651	3.38443	1967
17	Madagascar	4.07107	3.41429	1968
17	Madagascar	1.00824	3.44504	1969
17	Madagascar	2.48482	3.47747	1970
17	Madagascar	1.13733	3.54021	1971
17	Madagascar	-3.95542	3.59926	1972
17	Madagascar	-5.29092	3.64402	1973
17	Madagascar	-0.814005	3.66112	1974
17	Madagascar	-1.559	3.64559	1975
17	Madagascar	-5.77998	3.62722	1976
17	Madagascar	-0.511875	3.58371	1977
17	Madagascar	-5.40633	3.52191	1978
17	Madagascar	6.74873	3.44861	1979
17	Madagascar	-1.9065	3.36804	1980
17	Madagascar	-12.3617	3.32252	1981
17	Madagascar	-4.69187	3.27035	1982
17	Madagascar	-1.96794	3.21629	1983
17	Madagascar	-1.11742	3.16573	1984
17	Madagascar	-1.68454	3.1218	1985
17	Madagascar	-0.882495	3.10284	1986
17	Madagascar	-1.63422	3.08501	1987
17	Madagascar	0.530646	3.06713	1988
17	Madagascar	1.154	3.04744	1989
17	Madagascar	0.194777	3.02518	1990
17	Madagascar	-9.00637	3.02739	1991
17	Madagascar	-1.76809	3.02483	1992
17	Madagascar	-0.913673	3.01919	1993
17	Madagascar	-3.03379	3.01217	1994
17	Madagascar	-1.40645	3.00464	1995
17	Madagascar	-0.985465	3.00706	1996
17	Madagascar	0.476253	3.00454	1997
17	Madagascar	0.682604	2.99678	1998
17	Madagascar	1.45372	2.98365	1999
17	Madagascar	1.24844	2.96584	2000
17	Madagascar	2.75978	2.96449	2001
17	Madagascar	-15.0422	2.9595	2002
17	Madagascar	6.51903	2.94995	2003
17	Madagascar	2.15982	2.93417	2004
17	Madagascar	1.7067	2.91236	2005
17	Madagascar	2.3642	2.90414	2006
17	Madagascar	2.70108	2.88994	2007
17	Madagascar	3.70838	2.87216	2008
17	Madagascar	-6.65192	2.85282	2009
17	Madagascar	-2.15187	2.83378	2010
17	Madagascar	-1.18868	2.82544	2011
17	Madagascar	0.233018	2.81524	2012
17	Madagascar	-0.43795	2.80916	2013
17	Madagascar	0.585356	2.81426	2014
17	Madagascar	0.390864	2.83405	2015
17	Madagascar	1.23487	2.87825	2016
17	Madagascar	1.18509	2.93018	2017
17	Madagascar	0.481505	2.98672	2018
17	Madagascar	1.66318	3.04406	2019
17	Madagascar	-6.69684	3.10069	2020
18	Malawi	5.11852	3.16608	1961
18	Malawi	-1.72544	3.14542	1962
18	Malawi	-3.76905	3.12376	1963
18	Malawi	0.154637	3.10262	1964
18	Malawi	10.8108	3.08304	1965
18	Malawi	10.419	3.07985	1966
18	Malawi	4.56833	3.07807	1967
18	Malawi	-4.42686	3.07104	1968
18	Malawi	3.16101	3.05111	1969
18	Malawi	-2.11795	3.01545	1970
18	Malawi	13.2028	2.98193	1971
18	Malawi	3.45773	2.9379	1972
18	Malawi	-0.407047	2.89119	1973
18	Malawi	4.27486	2.85062	1974
18	Malawi	3.13709	2.82068	1975
18	Malawi	1.95221	2.81098	1976
18	Malawi	1.7565	2.80495	1977
18	Malawi	6.41542	2.80478	1978
18	Malawi	1.32688	2.81352	1979
18	Malawi	-2.40363	2.83228	1980
18	Malawi	-7.68204	2.86995	1981
18	Malawi	0.105483	2.91402	1982
18	Malawi	1.072	2.95634	1983
18	Malawi	1.93096	2.98591	1984
18	Malawi	0.202156	2.99723	1985
18	Malawi	-5.39669	3.0177	1986
18	Malawi	-4.30103	3.03143	1987
18	Malawi	-2.7427	3.04497	1988
18	Malawi	-3.5562	3.06732	1989
18	Malawi	1.99561	3.10359	1990
18	Malawi	6.51197	3.16328	1991
18	Malawi	-8.15205	3.22712	1992
18	Malawi	9.41665	3.29274	1993
18	Malawi	-10.5659	3.35372	1994
18	Malawi	15.5582	3.40448	1995
18	Malawi	5.40688	3.36944	1996
18	Malawi	1.34422	3.32115	1997
18	Malawi	1.06521	3.26144	1998
18	Malawi	0.175522	3.19434	1999
18	Malawi	-1.10643	3.12249	2000
18	Malawi	-7.32939	3.08644	2001
18	Malawi	-0.745437	3.04304	2002
18	Malawi	3.18178	2.9925	2003
18	Malawi	2.83548	2.93407	2004
18	Malawi	0.617778	2.86739	2005
18	Malawi	1.89365	2.83682	2006
18	Malawi	6.57602	2.79742	2007
18	Malawi	4.61242	2.75192	2008
18	Malawi	5.25909	2.70417	2009
18	Malawi	3.8497	2.65591	2010
18	Malawi	1.89313	2.65669	2011
18	Malawi	-0.985557	2.65966	2012
18	Malawi	2.25588	2.66044	2013
18	Malawi	2.77832	2.65312	2014
18	Malawi	0.00210447	2.63603	2015
18	Malawi	-0.255665	2.64748	2016
18	Malawi	1.26357	2.64901	2017
18	Malawi	1.69821	2.64543	2018
18	Malawi	2.96562	2.64202	2019
18	Malawi	-1.84097	2.64154	2020
19	Mauritania	-4.83874	2.15605	1961
19	Mauritania	-2.18944	2.21541	1962
19	Mauritania	-4.83874	2.27148	1963
19	Mauritania	23.9471	2.32243	1964
19	Mauritania	12.7089	2.36796	1965
19	Mauritania	-2.74669	2.41915	1966
19	Mauritania	0.476766	2.46385	1967
19	Mauritania	6.90611	2.5032	1968
19	Mauritania	-1.7695	2.53985	1969
19	Mauritania	8.6631	2.57399	1970
19	Mauritania	-1.16355	2.61519	1971
19	Mauritania	-3.65064	2.65195	1972
19	Mauritania	-7.37785	2.68579	1973
19	Mauritania	8.88931	2.71594	1974
19	Mauritania	-7.89616	2.74298	1975
19	Mauritania	5.39594	2.77709	1976
19	Mauritania	-4.71382	2.8066	1977
19	Mauritania	-3.37304	2.83201	1978
19	Mauritania	1.76815	2.85433	1979
19	Mauritania	0.387446	2.87361	1980
19	Mauritania	0.460427	2.90194	1981
19	Mauritania	-5.15909	2.9262	1982
19	Mauritania	0.762169	2.94715	1983
19	Mauritania	-5.95985	2.96532	1984
19	Mauritania	0.142437	2.98135	1985
19	Mauritania	2.84523	3.00868	1986
19	Mauritania	-0.814313	3.03081	1987
19	Mauritania	-0.94962	3.04875	1988
19	Mauritania	2.05625	3.06368	1989
19	Mauritania	-4.30362	3.07701	1990
19	Mauritania	-0.823362	3.10171	1991
19	Mauritania	-0.728113	3.12315	1992
19	Mauritania	3.18203	3.14114	1993
19	Mauritania	-5.50974	3.15507	1994
19	Mauritania	7.06153	3.16481	1995
19	Mauritania	3.1757	3.18808	1996
19	Mauritania	-6.43679	3.20477	1997
19	Mauritania	0.19829	3.21659	1998
19	Mauritania	1.02763	3.22472	1999
19	Mauritania	-6.42519	3.22943	2000
19	Mauritania	-3.44939	3.23009	2001
19	Mauritania	-1.38075	3.22685	2002
19	Mauritania	3.96973	3.22031	2003
19	Mauritania	1.80747	3.21103	2004
19	Mauritania	5.51658	3.19986	2005
19	Mauritania	14.9979	3.19476	2006
19	Mauritania	-4.74286	3.18646	2007
19	Mauritania	-3.16506	3.17577	2008
19	Mauritania	-2.76845	3.16334	2009
19	Mauritania	-0.339904	3.15014	2010
19	Mauritania	1.1493	3.14446	2011
19	Mauritania	1.42858	3.13636	2012
19	Mauritania	1.12404	3.12773	2013
19	Mauritania	1.26674	3.12048	2014
19	Mauritania	2.37076	3.1162	2015
19	Mauritania	-1.59018	3.12312	2016
19	Mauritania	0.620093	3.13071	2017
19	Mauritania	-0.684529	3.14111	2018
19	Mauritania	3.0668	3.15624	2019
19	Mauritania	-4.11485	3.17787	2020
20	Niger	1.62116	1.19384	1961
20	Niger	7.14679	1.25148	1962
20	Niger	6.29535	1.30385	1963
20	Niger	-2.73421	1.35174	1964
20	Niger	3.87901	1.39587	1965
20	Niger	-3.1982	1.44401	1966
20	Niger	-2.69435	1.48639	1967
20	Niger	-2.426	1.5243	1968
20	Niger	-8.11497	1.55949	1969
20	Niger	0.206271	1.59321	1970
20	Niger	2.77782	1.63806	1971
20	Niger	-7.75659	1.67916	1972
20	Niger	-19.3138	1.71596	1973
20	Niger	5.78344	1.74772	1974
20	Niger	-5.49561	1.77443	1975
20	Niger	-2.15514	1.81431	1976
20	Niger	4.70159	1.84877	1977
20	Niger	10.2307	1.87873	1978
20	Niger	4.08827	1.90453	1979
20	Niger	-5.22775	1.92626	1980
20	Niger	-3.00714	1.96345	1981
20	Niger	-0.721862	1.99757	1982
20	Niger	-6.58952	2.02953	1983
20	Niger	-19.1801	2.06097	1984
20	Niger	4.65473	2.09335	1985
20	Niger	3.32106	2.13286	1986
20	Niger	-2.78027	2.17404	1987
20	Niger	3.76353	2.21585	1988
20	Niger	-2.05098	2.25675	1989
20	Niger	-4.33749	2.29586	1990
20	Niger	-3.58828	2.32523	1991
20	Niger	-1.30967	2.35221	1992
20	Niger	-3.0018	2.37677	1993
20	Niger	-1.56714	2.39857	1994
20	Niger	-1.01878	2.41753	1995
20	Niger	-3.32537	2.42521	1996
20	Niger	-1.97969	2.43085	1997
20	Niger	6.14001	2.43497	1998
20	Niger	-3.72698	2.43788	1999
20	Niger	-4.71007	2.44011	2000
20	Niger	3.43611	2.4385	2001
20	Niger	1.14326	2.43613	2002
20	Niger	-1.52908	2.43484	2003
20	Niger	-3.29057	2.43685	2004
20	Niger	3.40428	2.44321	2005
20	Niger	2.0403	2.45562	2006
20	Niger	-0.660037	2.46893	2007
20	Niger	3.7367	2.48196	2008
20	Niger	-1.84877	2.49351	2009
20	Niger	4.48345	2.50326	2010
20	Niger	-1.53413	2.52223	2011
20	Niger	6.32186	2.53848	2012
20	Niger	1.27949	2.55261	2013
20	Niger	2.56331	2.56487	2014
20	Niger	0.418328	2.57546	2015
20	Niger	1.7068	2.58429	2016
20	Niger	1.04457	2.59076	2017
20	Niger	3.20401	2.59501	2018
20	Niger	1.95989	2.59671	2019
20	Niger	-2.25663	2.59609	2020
21	Nigeria	-1.82039	2.85962	1961
21	Nigeria	1.96415	2.88455	1962
21	Nigeria	6.31108	2.89608	1963
21	Nigeria	2.7392	2.89093	1964
21	Nigeria	2.66467	2.86897	1965
21	Nigeria	-6.28831	2.88666	1966
21	Nigeria	-17.5534	2.88859	1967
21	Nigeria	-3.3966	2.87791	1968
21	Nigeria	21.449	2.85789	1969
21	Nigeria	22.1823	2.83068	1970
21	Nigeria	11.616	2.84594	1971
21	Nigeria	0.952507	2.85059	1972
21	Nigeria	2.85273	2.84572	1973
21	Nigeria	8.34449	2.83235	1974
21	Nigeria	-7.76569	2.81168	1975
21	Nigeria	5.95424	2.81879	1976
21	Nigeria	2.89757	2.81782	1977
21	Nigeria	-8.57848	2.81051	1978
21	Nigeria	3.63386	2.79881	1979
21	Nigeria	1.27767	2.7845	1980
21	Nigeria	-15.4504	2.81061	1981
21	Nigeria	-9.19511	2.83016	1982
21	Nigeria	-13.1531	2.84366	1983
21	Nigeria	-3.58494	2.85164	1984
21	Nigeria	3.23358	2.85506	1985
21	Nigeria	-2.50995	2.8741	1986
21	Nigeria	0.525849	2.88548	1987
21	Nigeria	4.54694	2.89002	1988
21	Nigeria	-0.708853	2.88829	1989
21	Nigeria	8.93069	2.88125	1990
21	Nigeria	-2.16446	2.89517	1991
21	Nigeria	2.02582	2.90018	1992
21	Nigeria	-4.45708	2.89761	1993
21	Nigeria	-4.23282	2.88854	1994
21	Nigeria	-2.53005	2.87403	1995
21	Nigeria	1.63459	2.87796	1996
21	Nigeria	0.406826	2.87246	1997
21	Nigeria	0.0571945	2.85933	1998
21	Nigeria	-1.89572	2.84026	1999
21	Nigeria	2.41913	2.81667	2000
21	Nigeria	3.29057	2.8173	2001
21	Nigeria	12.4575	2.80858	2002
21	Nigeria	4.65779	2.79203	2003
21	Nigeria	6.4896	2.76946	2004
21	Nigeria	3.72162	2.74241	2005
21	Nigeria	3.32622	2.75613	2006
21	Nigeria	3.82207	2.76246	2007
21	Nigeria	3.97251	2.76148	2008
21	Nigeria	5.19795	2.75319	2009
21	Nigeria	5.15855	2.73836	2010
21	Nigeria	2.52532	2.75369	2011
21	Nigeria	1.47285	2.76014	2012
21	Nigeria	3.85372	2.75867	2013
21	Nigeria	3.51398	2.75005	2014
21	Nigeria	-0.0292823	2.73555	2015
21	Nigeria	-4.16839	2.746	2016
21	Nigeria	-1.78882	2.74914	2017
21	Nigeria	-0.679725	2.74738	2018
21	Nigeria	-0.379752	2.74308	2019
21	Nigeria	-4.26011	2.73806	2020
22	Rwanda	-6.3007	3.13849	1961
22	Rwanda	9.34255	3.151	1962
22	Rwanda	-11.3444	3.15819	1963
22	Rwanda	-14.0928	3.15069	1964
22	Rwanda	4.65214	3.12412	1965
22	Rwanda	4.23394	3.09286	1966
22	Rwanda	3.81492	3.04651	1967
22	Rwanda	3.711	2.99144	1968
22	Rwanda	7.5522	2.93505	1969
22	Rwanda	2.78207	2.88061	1970
22	Rwanda	-1.77555	2.8477	1971
22	Rwanda	-2.64872	2.81128	1972
22	Rwanda	0.435812	2.7695	1973
22	Rwanda	-1.58983	2.71974	1974
22	Rwanda	-5.0995	2.66139	1975
22	Rwanda	15.7546	2.61936	1976
22	Rwanda	-1.27638	2.57233	1977
22	Rwanda	5.57923	2.51858	1978
22	Rwanda	8.14137	2.45584	1979
22	Rwanda	5.26228	2.38392	1980
22	Rwanda	1.95541	2.3305	1981
22	Rwanda	-1.43678	2.27131	1982
22	Rwanda	2.51392	2.21356	1983
22	Rwanda	-7.67765	2.16458	1984
22	Rwanda	0.257862	2.12758	1985
22	Rwanda	0.613027	2.11861	1986
22	Rwanda	-4.98205	2.11335	1987
22	Rwanda	-0.0450541	2.11436	1988
22	Rwanda	-2.62992	2.13022	1989
22	Rwanda	-2.55864	2.17025	1990
22	Rwanda	0.306113	2.30395	1991
22	Rwanda	11.9021	2.45392	1992
22	Rwanda	-1.67604	2.62122	1993
22	Rwanda	-47.5032	2.79026	1994
22	Rwanda	37.5355	2.93085	1995
22	Rwanda	9.43404	3.08541	1996
22	Rwanda	6.63586	3.24234	1997
22	Rwanda	0.370764	3.39972	1998
22	Rwanda	-3.13848	3.53779	1999
22	Rwanda	2.46383	3.6397	2000
22	Rwanda	4.56409	3.49679	2001
22	Rwanda	10.5606	3.31131	2002
22	Rwanda	0.648529	3.11347	2003
22	Rwanda	5.92078	2.93137	2004
22	Rwanda	7.40192	2.77534	2005
22	Rwanda	6.77373	2.71466	2006
22	Rwanda	4.95901	2.67209	2007
22	Rwanda	8.23446	2.63923	2008
22	Rwanda	3.4436	2.60659	2009
22	Rwanda	4.59158	2.57106	2010
22	Rwanda	5.29446	2.58524	2011
22	Rwanda	6.00174	2.59906	2012
22	Rwanda	2.1834	2.61747	2013
22	Rwanda	3.56088	2.64641	2014
22	Rwanda	6.12383	2.68891	2015
22	Rwanda	3.24844	2.7658	2016
22	Rwanda	1.26747	2.84976	2017
22	Rwanda	5.74614	2.9382	2018
22	Rwanda	6.64358	3.02825	2019
22	Rwanda	-5.78252	3.1193	2020
23	Senegal	0.226676	2.61802	1961
23	Senegal	-2.8349	2.60419	1962
23	Senegal	-0.910624	2.58331	1963
23	Senegal	1.02334	2.55779	1964
23	Senegal	-1.49183	2.52965	1965
23	Senegal	-0.0146297	2.53221	1966
23	Senegal	-4.01292	2.52913	1967
23	Senegal	3.25998	2.52114	1968
23	Senegal	-9.24939	2.50806	1969
23	Senegal	5.39548	2.49059	1970
23	Senegal	-3.09978	2.50753	1971
23	Senegal	3.19954	2.5185	1972
23	Senegal	-8.3756	2.52399	1973
23	Senegal	1.23665	2.52529	1974
23	Senegal	4.64197	2.52308	1975
23	Senegal	6.17392	2.56164	1976
23	Senegal	-5.01427	2.59494	1977
23	Senegal	-6.21957	2.62241	1978
23	Senegal	4.39732	2.64371	1979
23	Senegal	1.30409	2.65901	1980
23	Senegal	2.29837	2.69558	1981
23	Senegal	4.91627	2.72672	1982
23	Senegal	-8.43382	2.75333	1983
23	Senegal	0.825542	2.77729	1984
23	Senegal	0.362883	2.79966	1985
23	Senegal	0.0452957	2.83573	1986
23	Senegal	3.0866	2.87141	1987
23	Senegal	-3.768	2.90612	1988
23	Senegal	0.88615	2.93897	1989
23	Senegal	-3.68441	2.96992	1990
23	Senegal	-0.373929	3.00615	1991
23	Senegal	-1.6545	3.03677	1992
23	Senegal	-1.55562	3.0635	1993
23	Senegal	-2.81556	3.08861	1994
23	Senegal	2.68823	3.11329	1995
23	Senegal	-0.529323	3.13973	1996
23	Senegal	0.585338	3.16166	1997
23	Senegal	3.44127	3.17962	1998
23	Senegal	3.82925	3.19386	1999
23	Senegal	1.45893	3.20435	2000
23	Senegal	1.83333	3.21939	2001
23	Senegal	-2.34057	3.22876	2002
23	Senegal	3.01181	3.23225	2003
23	Senegal	2.04305	3.2292	2004
23	Senegal	1.6763	3.21929	2005
23	Senegal	-0.295755	3.22219	2006
23	Senegal	0.145326	3.21722	2007
23	Senegal	0.959376	3.20454	2008
23	Senegal	-8.19851e-05	3.18376	2009
23	Senegal	0.593291	3.15549	2010
23	Senegal	-1.43115	3.13961	2011
23	Senegal	1.14585	3.11707	2012
23	Senegal	-0.414523	3.09293	2013
23	Senegal	3.28414	3.07321	2014
23	Senegal	3.4215	3.06147	2015
23	Senegal	3.41182	3.06522	2016
23	Senegal	4.44119	3.07452	2017
23	Senegal	3.29535	3.08682	2018
23	Senegal	1.5705	3.09848	2019
23	Senegal	-1.82587	3.10815	2020
24	Seychelles	-7.5192	6.19848	1961
24	Seychelles	5.57049	6.17392	1962
24	Seychelles	7.371	6.1525	1963
24	Seychelles	3.29882	6.13424	1964
24	Seychelles	-3.51427	6.10919	1965
24	Seychelles	11.0923	6.07542	1966
24	Seychelles	-1.93584	6.05875	1967
24	Seychelles	4.98083	6.05273	1968
24	Seychelles	-2.35081	6.05112	1969
24	Seychelles	6.36335	6.05141	1970
24	Seychelles	13.5324	6.03798	1971
24	Seychelles	3.7772	6.02427	1972
24	Seychelles	7.39993	6.0347	1973
24	Seychelles	-0.524333	6.0654	1974
24	Seychelles	0.819492	6.11228	1975
24	Seychelles	13.9484	6.18089	1976
24	Seychelles	-8.13669	6.26951	1977
24	Seychelles	20.4421	6.35885	1978
24	Seychelles	14.8042	6.43824	1979
24	Seychelles	-5.11884	6.51984	1980
24	Seychelles	-9.32459	6.5713	1981
24	Seychelles	-1.69795	6.59552	1982
24	Seychelles	-1.59008	6.62222	1983
24	Seychelles	3.89424	6.656	1984
24	Seychelles	10.2281	6.71587	1985
24	Seychelles	-0.797161	6.71156	1986
24	Seychelles	0.0647959	6.71375	1987
24	Seychelles	5.00432	6.71223	1988
24	Seychelles	10.5365	6.67865	1989
24	Seychelles	6.47217	6.6303	1990
24	Seychelles	1.40077	6.6955	1991
24	Seychelles	6.67081	6.76347	1992
24	Seychelles	4.00666	6.82914	1993
24	Seychelles	-3.40824	6.89687	1994
24	Seychelles	-2.27301	6.97987	1995
24	Seychelles	3.38942	7.0972	1996
24	Seychelles	10.6554	7.22098	1997
24	Seychelles	6.30396	7.35607	1998
24	Seychelles	-0.109436	7.49465	1999
24	Seychelles	0.612195	7.61889	2000
24	Seychelles	-2.35661	7.54483	2001
24	Seychelles	-1.83481	7.43366	2002
24	Seychelles	-4.81618	7.29519	2003
24	Seychelles	-2.49001	7.14359	2004
24	Seychelles	8.5019	6.97929	2005
24	Seychelles	7.15334	6.98903	2006
24	Seychelles	9.85915	7.06531	2007
24	Seychelles	-4.31088	7.20295	2008
24	Seychelles	-1.49268	7.3842	2009
24	Seychelles	3.03728	7.57363	2010
24	Seychelles	10.7609	7.52696	2011
24	Seychelles	0.272337	7.43712	2012
24	Seychelles	4.07802	7.33016	2013
24	Seychelles	2.8919	7.25999	2014
24	Seychelles	2.62339	7.24062	2015
24	Seychelles	3.17327	7.31272	2016
24	Seychelles	3.54611	7.42911	2017
24	Seychelles	0.365257	7.59455	2018
24	Seychelles	0.654685	7.80548	2019
24	Seychelles	-11.4794	8.06634	2020
25	Sierra Leone	0.305865	3.74415	1961
25	Sierra Leone	2.94845	3.78659	1962
25	Sierra Leone	0.102894	3.82025	1963
25	Sierra Leone	4.96356	3.8445	1964
25	Sierra Leone	5.40445	3.85919	1965
25	Sierra Leone	-0.0279889	3.89214	1966
25	Sierra Leone	-1.70565	3.91585	1967
25	Sierra Leone	0.198197	3.93019	1968
25	Sierra Leone	6.53763	3.93473	1969
25	Sierra Leone	6.58072	3.92977	1970
25	Sierra Leone	1.47562	3.94966	1971
25	Sierra Leone	-1.0839	3.95864	1972
25	Sierra Leone	0.203973	3.95745	1973
25	Sierra Leone	1.38543	3.9468	1974
25	Sierra Leone	-0.44149	3.92746	1975
25	Sierra Leone	-2.54881	3.9349	1976
25	Sierra Leone	-2.09619	3.93262	1977
25	Sierra Leone	0.183743	3.92096	1978
25	Sierra Leone	2.21934	3.89995	1979
25	Sierra Leone	2.5233	3.86989	1980
25	Sierra Leone	0.635604	3.86893	1981
25	Sierra Leone	2.5308	3.85648	1982
25	Sierra Leone	-4.25798	3.83403	1983
25	Sierra Leone	1.6319	3.80269	1984
25	Sierra Leone	-7.74471	3.7629	1985
25	Sierra Leone	-1.64286	3.75039	1986
25	Sierra Leone	4.00572	3.72859	1987
25	Sierra Leone	-9.72862	3.69811	1988
25	Sierra Leone	-1.58551	3.6617	1989
25	Sierra Leone	1.78701	3.62307	1990
25	Sierra Leone	1.67176	3.63243	1991
25	Sierra Leone	-18.9955	3.62088	1992
25	Sierra Leone	1.81391	3.58892	1993
25	Sierra Leone	-1.5109	3.53506	1994
25	Sierra Leone	-7.8752	3.45584	1995
25	Sierra Leone	1.54839	3.45225	1996
25	Sierra Leone	-6.36851	3.43725	1997
25	Sierra Leone	0.712011	3.40775	1998
25	Sierra Leone	-3.75612	3.36054	1999
25	Sierra Leone	3.81003	3.29235	2000
25	Sierra Leone	-9.68456	3.2648	2001
25	Sierra Leone	21.0279	3.23422	2002
25	Sierra Leone	4.36764	3.20205	2003
25	Sierra Leone	2.02877	3.17233	2004
25	Sierra Leone	0.587582	3.14904	2005
25	Sierra Leone	0.941041	3.14254	2006
25	Sierra Leone	5.16438	3.12926	2007
25	Sierra Leone	2.92455	3.11047	2008
25	Sierra Leone	0.899229	3.08618	2009
25	Sierra Leone	2.99999	3.05661	2010
25	Sierra Leone	3.9241	3.05805	2011
25	Sierra Leone	12.6191	3.05267	2012
25	Sierra Leone	18.0533	3.03981	2013
25	Sierra Leone	2.27439	3.01808	2014
25	Sierra Leone	-22.3121	2.98779	2015
25	Sierra Leone	3.78444	2.98989	2016
25	Sierra Leone	1.99041	2.98184	2017
25	Sierra Leone	1.25934	2.96656	2018
25	Sierra Leone	3.39665	2.94774	2019
25	Sierra Leone	-4.17123	2.92733	2020
26	Sub-Saharan Africa	-1.35423	3.03734	1961
26	Sub-Saharan Africa	3.54254	3.04091	1962
26	Sub-Saharan Africa	3.90895	3.03637	1963
26	Sub-Saharan Africa	2.5906	3.02477	1964
26	Sub-Saharan Africa	2.11718	3.00707	1965
26	Sub-Saharan Africa	-1.06579	3.01837	1966
26	Sub-Saharan Africa	-3.95674	3.022	1967
26	Sub-Saharan Africa	0.424176	3.01863	1968
26	Sub-Saharan Africa	6.99861	3.00889	1969
26	Sub-Saharan Africa	7.76958	2.99377	1970
26	Sub-Saharan Africa	5.22912	3.00955	1971
26	Sub-Saharan Africa	0.0907157	3.01775	1972
26	Sub-Saharan Africa	1.63114	3.01898	1973
26	Sub-Saharan Africa	4.96799	3.0138	1974
26	Sub-Saharan Africa	-3.26662	3.00288	1975
26	Sub-Saharan Africa	2.41458	3.01639	1976
26	Sub-Saharan Africa	-0.0247855	3.02387	1977
26	Sub-Saharan Africa	-3.26408	3.02669	1978
26	Sub-Saharan Africa	1.29469	3.0258	1979
26	Sub-Saharan Africa	0.800229	3.0218	1980
26	Sub-Saharan Africa	-3.95402	3.0292	1981
26	Sub-Saharan Africa	-4.07246	3.03031	1982
26	Sub-Saharan Africa	-5.34487	3.02627	1983
26	Sub-Saharan Africa	-0.634442	3.01816	1984
26	Sub-Saharan Africa	-0.744968	3.00683	1985
26	Sub-Saharan Africa	-0.991823	3.01774	1986
26	Sub-Saharan Africa	-0.0361762	3.02361	1987
26	Sub-Saharan Africa	1.56281	3.0252	1988
26	Sub-Saharan Africa	-0.413473	3.02342	1989
26	Sub-Saharan Africa	-0.161773	3.01933	1990
26	Sub-Saharan Africa	-2.38437	3.02964	1991
26	Sub-Saharan Africa	-3.04937	3.03513	1992
26	Sub-Saharan Africa	-3.90421	3.03681	1993
26	Sub-Saharan Africa	-1.68748	3.03582	1994
26	Sub-Saharan Africa	0.685087	3.03322	1995
26	Sub-Saharan Africa	2.46819	3.03944	1996
26	Sub-Saharan Africa	0.800421	3.03986	1997
26	Sub-Saharan Africa	-0.140786	3.03466	1998
26	Sub-Saharan Africa	-0.51215	3.02332	1999
26	Sub-Saharan Africa	0.638661	3.00568	2000
26	Sub-Saharan Africa	1.603	3.00228	2001
26	Sub-Saharan Africa	3.79571	2.99075	2002
26	Sub-Saharan Africa	1.46414	2.973	2003
26	Sub-Saharan Africa	3.84012	2.95096	2004
26	Sub-Saharan Africa	3.47229	2.92601	2005
26	Sub-Saharan Africa	3.4206	2.93009	2006
26	Sub-Saharan Africa	3.74723	2.92944	2007
26	Sub-Saharan Africa	2.69791	2.92464	2008
26	Sub-Saharan Africa	0.772404	2.91617	2009
26	Sub-Saharan Africa	3.02909	2.90494	2010
26	Sub-Saharan Africa	1.836	2.91536	2011
26	Sub-Saharan Africa	1.29725	2.92223	2012
26	Sub-Saharan Africa	2.55059	2.92668	2013
26	Sub-Saharan Africa	2.30407	2.92977	2014
26	Sub-Saharan Africa	0.196909	2.93255	2015
26	Sub-Saharan Africa	-1.39323	2.95306	2016
26	Sub-Saharan Africa	0.0278191	2.97107	2017
26	Sub-Saharan Africa	0.102396	2.98773	2018
26	Sub-Saharan Africa	-0.0800233	3.00411	2019
26	Sub-Saharan Africa	-4.5244	3.02118	2020
27	Sudan	-2.58359	3.21763	1961
27	Sudan	4.08484	3.19154	1962
27	Sudan	-5.45934	3.15999	1963
27	Sudan	-3.81886	3.12604	1964
27	Sudan	3.8211	3.09151	1965
27	Sudan	-6.28277	3.07576	1966
27	Sudan	-1.46353	3.05714	1967
27	Sudan	-0.976353	3.03676	1968
27	Sudan	-1.56597	3.01568	1969
27	Sudan	2.80536	2.99484	1970
27	Sudan	-0.789425	2.99281	1971
27	Sudan	-7.91639	2.98892	1972
27	Sudan	-2.4254	2.98289	1973
27	Sudan	7.99435	2.97419	1974
27	Sudan	12.0542	2.96293	1975
27	Sudan	12.9137	2.9599	1976
27	Sudan	2.76744	2.95377	1977
27	Sudan	-9.02539	2.94576	1978
27	Sudan	-8.17447	2.93719	1979
27	Sudan	-1.87258	2.9294	1980
27	Sudan	3.81332	2.92611	1981
27	Sudan	2.37929	2.92138	1982
27	Sudan	-1.3259	2.91632	1983
27	Sudan	-8.03782	2.91224	1984
27	Sudan	-9.10752	2.91028	1985
27	Sudan	2.42418	2.91522	1986
27	Sudan	11.1511	2.91909	1987
27	Sudan	-2.90789	2.92195	1988
27	Sudan	6.16154	2.92325	1989
27	Sudan	-7.87375	2.92281	1990
27	Sudan	4.76749	2.93848	1991
27	Sudan	3.85411	2.95293	1992
27	Sudan	1.88276	2.9683	1993
27	Sudan	-1.60783	2.98758	1994
27	Sudan	3.22863	3.01313	1995
27	Sudan	3.12508	3.02674	1996
27	Sudan	7.62101	3.03875	1997
27	Sudan	1.50338	3.04894	1998
27	Sudan	0.30821	3.05621	1999
27	Sudan	3.44209	3.06035	2000
27	Sudan	3.57799	3.07845	2001
27	Sudan	3.49801	3.09209	2002
27	Sudan	4.76515	3.10269	2003
27	Sudan	1.02068	3.1119	2004
27	Sudan	4.53502	3.12105	2005
27	Sudan	7.04969	3.15163	2006
27	Sudan	8.4881	3.18041	2007
27	Sudan	4.90814	3.20856	2008
27	Sudan	0.528256	3.23699	2009
27	Sudan	0.821484	3.26649	2010
27	Sudan	9.39018	3.30178	2011
27	Sudan	12.0141	3.3362	2012
27	Sudan	4.26534	3.37079	2013
27	Sudan	4.49202	3.40646	2014
27	Sudan	1.53602	3.44381	2015
27	Sudan	1.11978	3.48952	2016
27	Sudan	2.1967	3.53521	2017
27	Sudan	0.386973	3.58116	2018
27	Sudan	-3.65815	3.62732	2019
27	Sudan	-3.88796	3.67412	2020

## Sheet: ASIA
No	Country	GDP	EPOP	Year
1	Bangladesh	3.15907	2.69921	1961
1	Bangladesh	2.5663	2.69996	1962
1	Bangladesh	-3.22063	2.69476	1963
1	Bangladesh	7.77396	2.6835	1964
1	Bangladesh	-1.40861	2.66798	1965
1	Bangladesh	-0.613925	2.70422	1966
1	Bangladesh	-4.99506	2.73072	1967
1	Bangladesh	6.10296	2.74813	1968
1	Bangladesh	-1.62347	2.75932	1969
1	Bangladesh	3.06666	2.7684	1970
1	Bangladesh	-7.35333	2.83324	1971
1	Bangladesh	-15.3864	2.89379	1972
1	Bangladesh	1.77996	2.9513	1973
1	Bangladesh	7.83082	3.00496	1974
1	Bangladesh	-5.90072	3.05385	1975
1	Bangladesh	3.32247	3.08752	1976
1	Bangladesh	0.141705	3.10635	1977
1	Bangladesh	4.25481	3.11091	1978
1	Bangladesh	1.99129	3.10395	1979
1	Bangladesh	-1.85258	3.08868	1980
1	Bangladesh	4.44316	3.09786	1981
1	Bangladesh	-0.499724	3.09633	1982
1	Bangladesh	1.21553	3.08413	1983
1	Bangladesh	2.10781	3.06174	1984
1	Bangladesh	0.669033	3.03092	1985
1	Bangladesh	1.46428	3.06111	1986
1	Bangladesh	1.07853	3.08665	1987
1	Bangladesh	-0.20729	3.10809	1988
1	Bangladesh	0.274084	3.12633	1989
1	Bangladesh	3.08698	3.14289	1990
1	Bangladesh	1.10665	3.19574	1991
1	Bangladesh	3.11422	3.24515	1992
1	Bangladesh	2.46558	3.29185	1993
1	Bangladesh	1.69042	3.33612	1994
1	Bangladesh	2.90124	3.37901	1995
1	Bangladesh	2.31964	3.47588	1996
1	Bangladesh	2.30668	3.56969	1997
1	Bangladesh	3.01468	3.66256	1998
1	Bangladesh	2.57421	3.75685	1999
1	Bangladesh	3.2575	3.85411	2000
1	Bangladesh	3.11381	3.94901	2001
1	Bangladesh	1.96039	4.03893	2002
1	Bangladesh	2.94185	4.12606	2003
1	Bangladesh	3.55336	4.21367	2004
1	Bangladesh	4.96584	4.30387	2005
1	Bangladesh	5.24454	4.41405	2006
1	Bangladesh	5.75341	4.51926	2007
1	Bangladesh	4.80618	4.61618	2008
1	Bangladesh	3.8785	4.70092	2009
1	Bangladesh	4.39096	4.77182	2010
1	Bangladesh	5.25355	4.8659	2011
1	Bangladesh	5.29926	4.95112	2012
1	Bangladesh	4.7952	5.02287	2013
1	Bangladesh	4.85576	5.07424	2014
1	Bangladesh	5.36687	5.10336	2015
1	Bangladesh	5.94668	5.13561	2016
1	Bangladesh	6.13648	5.14948	2017
1	Bangladesh	6.73329	5.15839	2018
1	Bangladesh	7.04529	5.18035	2019
1	Bangladesh	1.35406	5.227	2020
2	China	-26.5276	3.71126	1961
2	China	-6.3515	3.67432	1962
2	China	7.62225	3.59918	1963
2	China	15.469	3.51237	1964
2	China	14.1979	3.42376	1965
2	China	7.6084	3.49127	1966
2	China	-8.1615	3.56561	1967
2	China	-6.57145	3.63876	1968
2	China	13.7793	3.70016	1969
2	China	16.0504	3.74803	1970
2	China	4.15918	3.81619	1971
2	China	1.29011	3.88081	1972
2	China	5.32729	3.94391	1973
2	China	0.218006	4.0105	1974
2	China	6.81644	4.08445	1975
2	China	-3.08132	4.19687	1976
2	China	6.114	4.31177	1977
2	China	9.84616	4.43022	1978
2	China	6.16566	4.55156	1979
2	China	6.49011	4.67433	1980
2	China	3.7749	4.82531	1981
2	China	7.42341	4.9661	1982
2	China	9.18114	5.09624	1983
2	China	13.69	5.21187	1984
2	China	11.8966	5.30994	1985
2	China	7.34143	5.39128	1986
2	China	9.88116	5.45165	1987
2	China	9.44617	5.50144	1988
2	China	2.62086	5.55704	1989
2	China	2.40656	5.63016	1990
2	China	7.78209	5.69359	1991
2	China	12.8332	5.78734	1992
2	China	12.582	5.90046	1993
2	China	11.7664	6.01543	1994
2	China	9.75495	6.1243	1995
2	China	8.77643	6.29307	1996
2	China	8.1245	6.43059	1997
2	China	6.81606	6.55103	1998
2	China	6.73349	6.67536	1999
2	China	7.6386	6.81185	2000
2	China	7.55165	6.93979	2001
2	China	8.40488	7.08221	2002
2	China	9.35478	7.23089	2003
2	China	9.46156	7.36672	2004
2	China	10.7414	7.48247	2005
2	China	12.0933	7.60561	2006
2	China	13.6358	7.71284	2007
2	China	9.09028	7.81572	2008
2	China	8.85595	7.93224	2009
2	China	10.1028	8.07445	2010
2	China	9.02717	8.25915	2011
2	China	7.33947	8.45331	2012
2	China	7.23541	8.67898	2013
2	China	6.88323	8.9664	2014
2	China	6.49879	9.33183	2015
2	China	6.27176	9.80263	2016
2	China	6.3509	10.3451	2017
2	China	6.26421	10.9209	2018
2	China	5.57184	11.4722	2019
2	China	1.97919	11.9683	2020
3	India	1.67048	3.1002	1961
3	India	0.86077	3.15031	1962
3	India	3.83641	3.19067	1963
3	India	5.24991	3.2144	1964
3	India	-4.64016	3.21932	1965
3	India	-2.11611	3.25648	1966
3	India	5.59463	3.27804	1967
3	India	1.22622	3.28962	1968
3	India	4.26985	3.29739	1969
3	India	2.86436	3.30454	1970
3	India	-0.62635	3.35285	1971
3	India	-2.81563	3.39685	1972
3	India	0.919174	3.43375	1973
3	India	-1.14691	3.46086	1974
3	India	6.64491	3.47776	1975
3	India	-0.653096	3.5207	1976
3	India	4.82518	3.55392	1977
3	India	3.32255	3.57886	1978
3	India	-7.3881	3.59691	1979
3	India	4.29898	3.60936	1980
3	India	3.57128	3.64511	1981
3	India	1.09396	3.67098	1982
3	India	4.82804	3.68833	1983
3	India	1.46437	3.69942	1984
3	India	2.90238	3.70646	1985
3	India	2.47517	3.73684	1986
3	India	1.71949	3.76117	1987
3	India	7.29942	3.78002	1988
3	India	3.73438	3.79398	1989
3	India	3.36507	3.80443	1990
3	India	-0.983574	3.86039	1991
3	India	3.39042	3.90997	1992
3	India	2.70673	3.95426	1993
3	India	4.60629	3.99494	1994
3	India	5.52988	4.03362	1995
3	India	5.53042	4.1084	1996
3	India	2.12301	4.17734	1997
3	India	4.24884	4.24203	1998
3	India	6.89812	4.30428	1999
3	India	2.02109	4.36554	2000
3	India	3.02738	4.45055	2001
3	India	2.06488	4.53231	2002
3	India	6.09371	4.60892	2003
3	India	6.19365	4.67754	2004
3	India	6.23195	4.73792	2005
3	India	6.40328	4.81627	2006
3	India	6.04817	4.88712	2007
3	India	1.5876	4.95301	2008
3	India	6.35109	5.01676	2009
3	India	7.04235	5.08153	2010
3	India	3.89397	5.17415	2011
3	India	4.16567	5.26569	2012
3	India	5.13507	5.36398	2013
3	India	6.18668	5.4786	2014
3	India	6.79676	5.61464	2015
3	India	7.08223	5.79331	2016
3	India	5.66578	5.98311	2017
3	India	5.43308	6.17996	2018
3	India	2.99266	6.37792	2019
3	India	-8.87073	6.57389	2020
4	Indonesia	2.98579	3.52175	1961
4	Indonesia	-0.821874	3.47886	1962
4	Indonesia	-4.80616	3.42966	1963
4	Indonesia	0.791338	3.379	1964
4	Indonesia	-1.61045	3.33011	1965
4	Indonesia	0.0392609	3.32742	1966
4	Indonesia	-1.33942	3.32006	1967
4	Indonesia	7.94362	3.31114	1968
4	Indonesia	3.97522	3.30437	1969
4	Indonesia	4.71138	3.30153	1970
4	Indonesia	4.22132	3.3334	1971
4	Indonesia	4.26287	3.36383	1972
4	Indonesia	5.33402	3.39156	1973
4	Indonesia	4.91259	3.41479	1974
4	Indonesia	2.35969	3.43298	1975
4	Indonesia	4.26464	3.47748	1976
4	Indonesia	6.13803	3.51485	1977
4	Indonesia	4.22838	3.54349	1978
4	Indonesia	4.7993	3.56091	1979
4	Indonesia	7.31804	3.56679	1980
4	Indonesia	5.43138	3.5907	1981
4	Indonesia	-0.0901599	3.60362	1982
4	Indonesia	1.85799	3.6097	1983
4	Indonesia	4.64817	3.61354	1984
4	Indonesia	0.313874	3.61846	1985
4	Indonesia	3.74223	3.64639	1986
4	Indonesia	2.89193	3.67326	1987
4	Indonesia	3.80171	3.70178	1988
4	Indonesia	5.50703	3.73473	1989
4	Indonesia	5.34795	3.77396	1990
4	Indonesia	5.07106	3.84729	1991
4	Indonesia	4.71183	3.92029	1992
4	Indonesia	4.76022	3.99368	1993
4	Indonesia	5.83952	4.06838	1994
4	Indonesia	6.56221	4.14519	1995
4	Indonesia	6.21793	4.25709	1996
4	Indonesia	3.18987	4.36809	1997
4	Indonesia	-14.3506	4.47909	1998
4	Indonesia	-0.605437	4.58983	1999
4	Indonesia	3.48221	4.69911	2000
4	Indonesia	2.23518	4.76119	2001
4	Indonesia	3.09064	4.80317	2002
4	Indonesia	3.37653	4.82265	2003
4	Indonesia	3.63091	4.8203	2004
4	Indonesia	4.28959	4.80077	2005
4	Indonesia	4.10751	4.86822	2006
4	Indonesia	4.94647	4.91885	2007
4	Indonesia	4.62003	4.95243	2008
4	Indonesia	3.24733	4.96738	2009
4	Indonesia	4.81227	4.96251	2010
4	Indonesia	4.74832	5.04413	2011
4	Indonesia	4.60649	5.11757	2012
4	Indonesia	4.15143	5.19208	2013
4	Indonesia	3.63907	5.27858	2014
4	Indonesia	3.55506	5.38344	2015
4	Indonesia	3.75884	5.52434	2016
4	Indonesia	3.8412	5.68195	2017
4	Indonesia	3.98782	5.85717	2018
4	Indonesia	3.87144	6.0503	2019
4	Indonesia	-3.10714	6.26251	2020
5	Iran, Islamic Rep.	8.60211	3.93413	1961
5	Iran, Islamic Rep.	5.80737	3.83652	1962
5	Iran, Islamic Rep.	4.50121	3.72943	1963
5	Iran, Islamic Rep.	6.39398	3.62314	1964
5	Iran, Islamic Rep.	14.181	3.52169	1965
5	Iran, Islamic Rep.	8.32481	3.48611	1966
5	Iran, Islamic Rep.	8.68655	3.44889	1967
5	Iran, Islamic Rep.	11.7653	3.40793	1968
5	Iran, Islamic Rep.	13.2302	3.36042	1969
5	Iran, Islamic Rep.	8.20792	3.30574	1970
5	Iran, Islamic Rep.	11.4116	3.30251	1971
5	Iran, Islamic Rep.	11.4021	3.29141	1972
5	Iran, Islamic Rep.	5.63751	3.26947	1973
5	Iran, Islamic Rep.	3.59062	3.23278	1974
5	Iran, Islamic Rep.	-5.14293	3.1805	1975
5	Iran, Islamic Rep.	13.7755	3.15743	1976
5	Iran, Islamic Rep.	-6.97873	3.12066	1977
5	Iran, Islamic Rep.	-16.7215	3.07365	1978
5	Iran, Islamic Rep.	-13.5356	3.01959	1979
5	Iran, Islamic Rep.	-29.9865	2.96159	1980
5	Iran, Islamic Rep.	-8.82349	2.93927	1981
5	Iran, Islamic Rep.	21.9152	2.90689	1982
5	Iran, Islamic Rep.	4.19718	2.87481	1983
5	Iran, Islamic Rep.	-12.4047	2.85986	1984
5	Iran, Islamic Rep.	-1.90586	2.87349	1985
5	Iran, Islamic Rep.	-13.7071	2.93753	1986
5	Iran, Islamic Rep.	-3.19272	3.02083	1987
5	Iran, Islamic Rep.	-8.80894	3.11299	1988
5	Iran, Islamic Rep.	2.65303	3.20347	1989
5	Iran, Islamic Rep.	10.7195	3.29071	1990
5	Iran, Islamic Rep.	9.83863	3.39083	1991
5	Iran, Islamic Rep.	0.93508	3.4907	1992
5	Iran, Islamic Rep.	-0.567479	3.59251	1993
5	Iran, Islamic Rep.	-2.8836	3.6981	1994
5	Iran, Islamic Rep.	0.865662	3.80778	1995
5	Iran, Islamic Rep.	3.75791	3.93229	1996
5	Iran, Islamic Rep.	-0.840972	4.05118	1997
5	Iran, Islamic Rep.	0.83972	4.16577	1998
5	Iran, Islamic Rep.	-0.356803	4.27602	1999
5	Iran, Islamic Rep.	4.48269	4.38051	2000
5	Iran, Islamic Rep.	-0.399536	4.47497	2001
5	Iran, Islamic Rep.	5.95463	4.56331	2002
5	Iran, Islamic Rep.	7.37445	4.64357	2003
5	Iran, Islamic Rep.	3.12995	4.71064	2004
5	Iran, Islamic Rep.	1.99011	4.76286	2005
5	Iran, Islamic Rep.	3.82053	4.83125	2006
5	Iran, Islamic Rep.	6.97058	4.89762	2007
5	Iran, Islamic Rep.	-0.839122	4.96788	2008
5	Iran, Islamic Rep.	-0.106538	5.04987	2009
5	Iran, Islamic Rep.	4.59644	5.14766	2010
5	Iran, Islamic Rep.	1.44585	5.25486	2011
5	Iran, Islamic Rep.	-8.55332	5.37079	2012
5	Iran, Islamic Rep.	-1.42345	5.49821	2013
5	Iran, Islamic Rep.	3.27497	5.64236	2014
5	Iran, Islamic Rep.	-2.61107	5.80769	2015
5	Iran, Islamic Rep.	11.8687	5.91457	2016
5	Iran, Islamic Rep.	2.32775	6.03871	2017
5	Iran, Islamic Rep.	-7.31991	6.18457	2018
5	Iran, Islamic Rep.	-8.03629	6.35852	2019
5	Iran, Islamic Rep.	0.355742	6.56435	2020
6	Japan	11.0441	5.72912	1961
6	Japan	7.90171	5.83669	1962
6	Japan	7.37986	5.94544	1963
6	Japan	10.5208	6.05534	1964
6	Japan	4.68645	6.16702	1965
6	Japan	9.63236	6.30782	1966
6	Japan	9.93883	6.45257	1967
6	Japan	11.6174	6.59799	1968
6	Japan	11.1487	6.73938	1969
6	Japan	1.33914	6.87537	1970
6	Japan	2.42665	7.04511	1971
6	Japan	6.9055	7.20198	1972
6	Japan	6.52302	7.35491	1973
6	Japan	-2.52984	7.51847	1974
6	Japan	1.78784	7.70165	1975
6	Japan	2.86678	7.9199	1976
6	Japan	3.38468	8.16641	1977
6	Japan	4.31828	8.42795	1978
6	Japan	4.59477	8.68099	1979
6	Japan	2.01042	8.91424	1980
6	Japan	3.45297	9.1707	1981
6	Japan	2.5983	9.39704	1982
6	Japan	2.80545	9.61266	1983
6	Japan	3.82668	9.84547	1984
6	Japan	4.57674	10.1108	1985
6	Japan	2.77792	10.3983	1986
6	Japan	4.22704	10.7142	1987
6	Japan	6.3416	11.0633	1988
6	Japan	4.43969	11.4473	1989
6	Japan	4.54527	11.8684	1990
6	Japan	3.01205	12.3078	1991
6	Japan	0.474423	12.7779	1992
6	Japan	-0.839886	13.2714	1993
6	Japan	0.711495	13.7797	1994
6	Japan	2.39052	14.2972	1995
6	Japan	2.90014	14.832	1996
6	Japan	0.740906	15.3693	1997
6	Japan	-1.53824	15.9079	1998
6	Japan	-0.515741	16.446	1999
6	Japan	2.59289	16.9844	2000
6	Japan	0.144512	17.5073	2001
6	Japan	-0.190392	18.0305	2002
6	Japan	1.31809	18.5589	2003
6	Japan	2.15172	19.0975	2004
6	Japan	1.79434	19.6524	2005
6	Japan	1.30813	20.1777	2006
6	Japan	1.36742	20.6976	2007
6	Japan	-1.27211	21.2359	2008
6	Japan	-5.68145	21.8291	2009
6	Japan	4.07922	22.4981	2010
6	Japan	0.209252	23.1583	2011
6	Japan	1.53679	23.8779	2012
6	Japan	2.15237	24.6256	2013
6	Japan	0.429381	25.3497	2014
6	Japan	1.66847	26.0193	2015
6	Japan	0.870047	26.5918	2016
6	Japan	1.84271	27.1095	2017
6	Japan	0.762861	27.5764	2018
6	Japan	0.480088	28.002	2019
6	Japan	-5.48886	28.3973	2020
7	Korea, Rep.	3.80955	3.39321	1961
7	Korea, Rep.	0.966642	3.42945	1962
7	Korea, Rep.	6.02643	3.46347	1963
7	Korea, Rep.	6.64777	3.47834	1964
7	Korea, Rep.	4.62462	3.46826	1965
7	Korea, Rep.	9.2131	3.4791	1966
7	Korea, Rep.	6.56209	3.46529	1967
7	Korea, Rep.	10.5702	3.44262	1968
7	Korea, Rep.	11.9975	3.43104	1969
7	Korea, Rep.	7.67505	3.43897	1970
7	Korea, Rep.	8.38764	3.50098	1971
7	Korea, Rep.	5.22177	3.57046	1972
7	Korea, Rep.	12.8844	3.64194	1973
7	Korea, Rep.	7.65219	3.70903	1974
7	Korea, Rep.	6.04124	3.76997	1975
7	Korea, Rep.	11.4282	3.84509	1976
7	Korea, Rep.	10.5982	3.92177	1977
7	Korea, Rep.	9.28013	3.99631	1978
7	Korea, Rep.	7.03526	4.06238	1979
7	Korea, Rep.	-3.16662	4.11768	1980
7	Korea, Rep.	5.5859	4.19911	1981
7	Korea, Rep.	6.67662	4.26162	1982
7	Korea, Rep.	11.717	4.31815	1983
7	Korea, Rep.	9.1958	4.388	1984
7	Korea, Rep.	6.78233	4.48145	1985
7	Korea, Rep.	10.2254	4.61011	1986
7	Korea, Rep.	11.6187	4.76752	1987
7	Korea, Rep.	10.8965	4.93879	1988
7	Korea, Rep.	6.01906	5.09827	1989
7	Korea, Rep.	8.80043	5.23301	1990
7	Korea, Rep.	9.687	5.40151	1991
7	Korea, Rep.	5.10078	5.53699	1992
7	Korea, Rep.	5.79729	5.65985	1993
7	Korea, Rep.	8.17476	5.80132	1994
7	Korea, Rep.	8.51715	5.97805	1995
7	Korea, Rep.	6.86762	6.16203	1996
7	Korea, Rep.	5.17963	6.38367	1997
7	Korea, Rep.	-5.81182	6.63602	1998
7	Korea, Rep.	10.6775	6.90556	1999
7	Korea, Rep.	8.15269	7.1862	2000
7	Korea, Rep.	4.05101	7.51159	2001
7	Korea, Rep.	7.10433	7.84807	2002
7	Korea, Rep.	2.61404	8.18943	2003
7	Korea, Rep.	4.78129	8.52913	2004
7	Korea, Rep.	4.08765	8.8632	2005
7	Korea, Rep.	4.71293	9.22238	2006
7	Korea, Rep.	5.26636	9.57053	2007
7	Korea, Rep.	2.23375	9.92173	2008
7	Korea, Rep.	0.275269	10.2927	2009
7	Korea, Rep.	6.27402	10.6933	2010
7	Korea, Rep.	2.89141	11.1013	2011
7	Korea, Rep.	1.8656	11.5286	2012
7	Korea, Rep.	2.69615	11.9633	2013
7	Korea, Rep.	2.55622	12.4028	2014
7	Korea, Rep.	2.26843	12.8594	2015
7	Korea, Rep.	2.53914	13.3379	2016
7	Korea, Rep.	2.8702	13.8522	2017
7	Korea, Rep.	2.41941	14.4186	2018
7	Korea, Rep.	1.83715	15.0602	2019
7	Korea, Rep.	-1.09449	15.7909	2020
8	Malaysia	4.25573	3.37199	1961
8	Malaysia	3.06011	3.33272	1962
8	Malaysia	3.97223	3.29438	1963
8	Malaysia	2.17063	3.25043	1964
8	Malaysia	4.60201	3.19918	1965
8	Malaysia	4.91455	3.21612	1966
8	Malaysia	1.2082	3.22812	1967
8	Malaysia	5.33923	3.24202	1968
8	Malaysia	2.38884	3.26724	1969
8	Malaysia	3.48763	3.30809	1970
8	Malaysia	7.4654	3.37526	1971
8	Malaysia	6.85914	3.44277	1972
8	Malaysia	9.11528	3.50233	1973
8	Malaysia	5.7778	3.54526	1974
8	Malaysia	-1.61148	3.56848	1975
8	Malaysia	8.82109	3.58376	1976
8	Malaysia	5.0435	3.58696	1977
8	Malaysia	3.95138	3.58487	1978
8	Malaysia	6.60968	3.58464	1979
8	Malaysia	4.80946	3.59032	1980
8	Malaysia	4.40009	3.6218	1981
8	Malaysia	3.47485	3.65084	1982
8	Malaysia	3.7556	3.67494	1983
8	Malaysia	5.11695	3.69119	1984
8	Malaysia	-3.60527	3.69916	1985
8	Malaysia	-1.5663	3.7063	1986
8	Malaysia	2.14691	3.70279	1987
8	Malaysia	6.70552	3.69269	1988
8	Malaysia	5.90838	3.68321	1989
8	Malaysia	5.9803	3.68066	1990
8	Malaysia	6.64642	3.70548	1991
8	Malaysia	6.11914	3.73511	1992
8	Malaysia	7.1751	3.76484	1993
8	Malaysia	6.51908	3.78864	1994
8	Malaysia	7.09458	3.80546	1995
8	Malaysia	7.22869	3.82692	1996
8	Malaysia	4.60931	3.83706	1997
8	Malaysia	-9.6712	3.84674	1998
8	Malaysia	3.57731	3.87025	1999
8	Malaysia	6.3575	3.91505	2000
8	Malaysia	-1.66515	4.02993	2001
8	Malaysia	3.2174	4.1442	2002
8	Malaysia	3.68792	4.24149	2003
8	Malaysia	4.69858	4.32434	2004
8	Malaysia	3.28226	4.41536	2005
8	Malaysia	3.52433	4.55936	2006
8	Malaysia	4.23644	4.6886	2007
8	Malaysia	2.84708	4.78819	2008
8	Malaysia	-3.28559	4.86384	2009
8	Malaysia	5.62356	4.93817	2010
8	Malaysia	3.66611	5.11447	2011
8	Malaysia	3.95955	5.31179	2012
8	Malaysia	3.27004	5.52586	2013
8	Malaysia	4.59521	5.74861	2014
8	Malaysia	3.68772	5.97557	2015
8	Malaysia	3.0416	6.2031	2016
8	Malaysia	4.38394	6.43395	2017
8	Malaysia	3.36301	6.67175	2018
8	Malaysia	2.92596	6.92077	2019
8	Malaysia	-6.80183	7.18368	2020
9	Myanmar	-1.67559	3.35547	1961
9	Myanmar	1.858	3.38085	1962
9	Myanmar	10.9034	3.39409	1963
9	Myanmar	-7.95545	3.4018	1964
9	Myanmar	8.22152	3.40655	1965
9	Myanmar	-7.01577	3.44847	1966
9	Myanmar	-8.09522	3.48264	1967
9	Myanmar	9.45254	3.50766	1968
9	Myanmar	0.885053	3.5215	1969
9	Myanmar	2.54162	3.52431	1970
9	Myanmar	1.72501	3.5583	1971
9	Myanmar	0.0825711	3.58332	1972
9	Myanmar	-3.23095	3.59887	1973
9	Myanmar	2.94705	3.60421	1974
9	Myanmar	1.79609	3.60004	1975
9	Myanmar	3.69805	3.62679	1976
9	Myanmar	3.59549	3.64146	1977
9	Myanmar	4.16935	3.64869	1978
9	Myanmar	2.89934	3.65409	1979
9	Myanmar	5.59548	3.66061	1980
9	Myanmar	4.06863	3.70292	1981
9	Myanmar	3.36436	3.74179	1982
9	Myanmar	2.22404	3.77509	1983
9	Myanmar	2.82028	3.80005	1984
9	Myanmar	0.858937	3.81651	1985
9	Myanmar	-2.90179	3.85965	1986
9	Myanmar	-5.72522	3.89473	1987
9	Myanmar	-12.8591	3.92462	1988
9	Myanmar	2.05124	3.95255	1989
9	Myanmar	1.31517	3.98069	1990
9	Myanmar	-1.9669	4.05098	1991
9	Myanmar	8.3381	4.11422	1992
9	Myanmar	4.83214	4.1709	1993
9	Myanmar	6.25554	4.22113	1994
9	Myanmar	5.68573	4.2646	1995
9	Myanmar	5.12427	4.33359	1996
9	Myanmar	4.30236	4.39141	1997
9	Myanmar	4.51072	4.4377	1998
9	Myanmar	9.57611	4.47149	1999
9	Myanmar	12.4346	4.49292	2000
9	Myanmar	10.1524	4.54378	2001
9	Myanmar	10.9052	4.58258	2002
9	Myanmar	12.7877	4.61	2003
9	Myanmar	12.5929	4.62662	2004
9	Myanmar	12.6747	4.63407	2005
9	Myanmar	12.2708	4.67781	2006
9	Myanmar	11.2683	4.71695	2007
9	Myanmar	9.57482	4.75158	2008
9	Myanmar	9.84442	4.78065	2009
9	Myanmar	8.87511	4.80535	2010
9	Myanmar	4.78431	4.86392	2011
9	Myanmar	6.44941	4.91454	2012
9	Myanmar	7.50853	4.97129	2013
9	Myanmar	7.10611	5.05273	2014
9	Myanmar	6.18064	5.16851	2015
9	Myanmar	5.02345	5.35298	2016
9	Myanmar	5.73261	5.56106	2017
9	Myanmar	6.10291	5.78464	2018
9	Myanmar	1.06011	6.0117	2019
9	Myanmar	-10.5948	6.23609	2020
10	Nepal	0.298341	2.6009	1961
10	Nepal	0.289946	2.64276	1962
10	Nepal	0.247503	2.67177	1963
10	Nepal	5.74418	2.69526	1964
10	Nepal	-2.90447	2.71629	1965
10	Nepal	5.12816	2.77494	1966
10	Nepal	-3.39113	2.82852	1967
10	Nepal	-1.24153	2.87514	1968
10	Nepal	2.42674	2.91209	1969
10	Nepal	0.537398	2.93865	1970
10	Nepal	-3.19454	3.00069	1971
10	Nepal	0.994022	3.0532	1972
10	Nepal	-2.56008	3.09521	1973
10	Nepal	4.07387	3.12582	1974
10	Nepal	-0.729146	3.14525	1975
10	Nepal	2.12254	3.19601	1976
10	Nepal	0.74736	3.23508	1977
10	Nepal	2.08357	3.2631	1978
10	Nepal	0.0722179	3.2809	1979
10	Nepal	-4.52766	3.28955	1980
10	Nepal	5.86862	3.32702	1981
10	Nepal	1.38964	3.35491	1982
10	Nepal	-5.21421	3.37482	1983
10	Nepal	7.17256	3.38854	1984
10	Nepal	3.74711	3.39753	1985
10	Nepal	2.25253	3.43853	1986
10	Nepal	-0.520327	3.47204	1987
10	Nepal	5.32388	3.49819	1988
10	Nepal	1.92989	3.51721	1989
10	Nepal	2.08656	3.52953	1990
10	Nepal	3.62734	3.56264	1991
10	Nepal	1.32435	3.58982	1992
10	Nepal	1.0539	3.61039	1993
10	Nepal	5.38252	3.62281	1994
10	Nepal	0.902011	3.62704	1995
10	Nepal	2.87617	3.6649	1996
10	Nepal	2.74892	3.69325	1997
10	Nepal	0.902692	3.71608	1998
10	Nepal	2.40472	3.73895	1999
10	Nepal	4.28757	3.76558	2000
10	Nepal	3.05224	3.84959	2001
10	Nepal	-1.41255	3.94495	2002
10	Nepal	2.47272	4.05312	2003
10	Nepal	3.28876	4.17318	2004
10	Nepal	2.1722	4.30445	2005
10	Nepal	2.08702	4.423	2006
10	Nepal	2.17333	4.55321	2007
10	Nepal	4.97464	4.69784	2008
10	Nepal	3.6895	4.85242	2009
10	Nepal	4.31325	5.01201	2010
10	Nepal	3.31469	5.14039	2011
10	Nepal	4.63995	5.2476	2012
10	Nepal	3.80348	5.34316	2013
10	Nepal	6.05409	5.43883	2014
10	Nepal	3.55634	5.54056	2015
10	Nepal	-0.481932	5.6004	2016
10	Nepal	7.52103	5.66469	2017
10	Nepal	5.84871	5.72767	2018
10	Nepal	4.74451	5.78257	2019
10	Nepal	-3.86299	5.82815	2020
11	Pakistan	3.51043	4.24083	1961
11	Pakistan	1.97331	4.16479	1962
11	Pakistan	6.0194	4.09048	1963
11	Pakistan	4.8813	4.0169	1964
11	Pakistan	7.62114	3.94451	1965
11	Pakistan	3.07293	3.9183	1966
11	Pakistan	2.65912	3.89079	1967
11	Pakistan	4.41745	3.86248	1968
11	Pakistan	2.72013	3.83392	1969
11	Pakistan	8.39656	3.80543	1970
11	Pakistan	-2.20994	3.80313	1971
11	Pakistan	-1.89244	3.79859	1972
11	Pakistan	4.15022	3.79418	1973
11	Pakistan	0.658256	3.79155	1974
11	Pakistan	1.2311	3.79124	1975
11	Pakistan	2.07419	3.802	1976
11	Pakistan	0.836447	3.81182	1977
11	Pakistan	4.74336	3.82132	1978
11	Pakistan	0.51243	3.83058	1979
11	Pakistan	6.69519	3.83957	1980
11	Pakistan	4.40799	3.84791	1981
11	Pakistan	3.02444	3.8544	1982
11	Pakistan	3.24615	3.86016	1983
11	Pakistan	1.61723	3.86578	1984
11	Pakistan	4.11688	3.87176	1985
11	Pakistan	2.15111	3.88209	1986
11	Pakistan	3.12684	3.8884	1987
11	Pakistan	4.33054	3.89268	1988
11	Pakistan	1.82314	3.89682	1989
11	Pakistan	1.41643	3.90202	1990
11	Pakistan	2.0924	3.91388	1991
11	Pakistan	4.74407	3.92402	1992
11	Pakistan	-1.00206	3.93338	1993
11	Pakistan	0.913847	3.94236	1994
11	Pakistan	2.06748	3.95159	1995
11	Pakistan	1.90538	3.95996	1996
11	Pakistan	-1.84371	3.96727	1997
11	Pakistan	-0.328922	3.97488	1998
11	Pakistan	0.8325	3.9841	1999
11	Pakistan	1.53612	3.99602	2000
11	Pakistan	0.97594	4.01783	2001
11	Pakistan	0.060411	4.03662	2002
11	Pakistan	3.3286	4.05516	2003
11	Pakistan	5.09522	4.0763	2004
11	Pakistan	4.10053	4.10137	2005
11	Pakistan	3.49811	4.13455	2006
11	Pakistan	2.46796	4.16676	2007
11	Pakistan	-0.574301	4.19626	2008
11	Pakistan	0.560538	4.22022	2009
11	Pakistan	-0.601301	4.23771	2010
11	Pakistan	0.554048	4.26412	2011
11	Pakistan	1.32948	4.2843	2012
11	Pakistan	2.22367	4.29872	2013
11	Pakistan	2.50719	4.30696	2014
11	Pakistan	2.56647	4.30998	2015
11	Pakistan	3.34791	4.3155	2016
11	Pakistan	3.38393	4.31384	2017
11	Pakistan	3.68103	4.31277	2018
11	Pakistan	-1.03362	4.32241	2019
11	Pakistan	-1.44365	4.34865	2020
12	Philippines	2.15069	3.08128	1961
12	Philippines	1.35389	3.06207	1962
12	Philippines	3.60916	3.03773	1963
12	Philippines	0.180259	3.01249	1964
12	Philippines	2.02607	2.98843	1965
12	Philippines	1.29894	2.9839	1966
12	Philippines	2.2444	2.9761	1967
12	Philippines	1.92941	2.96929	1968
12	Philippines	1.67457	2.96775	1969
12	Philippines	0.816357	2.9737	1970
12	Philippines	2.43573	3.00668	1971
12	Philippines	2.46129	3.04033	1972
12	Philippines	5.85211	3.07218	1973
12	Philippines	0.665061	3.09955	1974
12	Philippines	2.64606	3.12142	1975
12	Philippines	5.83076	3.15677	1976
12	Philippines	2.73927	3.18409	1977
12	Philippines	2.33614	3.20279	1978
12	Philippines	2.79382	3.21167	1979
12	Philippines	2.31158	3.21094	1980
12	Philippines	0.628878	3.21397	1981
12	Philippines	0.821405	3.20681	1982
12	Philippines	-0.870658	3.19345	1983
12	Philippines	-9.81157	3.17847	1984
12	Philippines	-9.78088	3.16447	1985
12	Philippines	0.672541	3.16947	1986
12	Philippines	1.56378	3.17236	1987
12	Philippines	3.97245	3.17064	1988
12	Philippines	3.48462	3.16082	1989
12	Philippines	0.449353	3.14242	1990
12	Philippines	-3.02196	3.13553	1991
12	Philippines	-2.07799	3.12048	1992
12	Philippines	-0.296956	3.10355	1993
12	Philippines	1.95795	3.09226	1994
12	Philippines	2.27377	3.09067	1995
12	Philippines	3.44786	3.12412	1996
12	Philippines	2.83894	3.16094	1997
12	Philippines	-2.76183	3.19896	1998
12	Philippines	0.848219	3.23516	1999
12	Philippines	2.1811	3.26839	2000
12	Philippines	0.874874	3.31828	2001
12	Philippines	1.55897	3.36349	2002
12	Philippines	2.95269	3.4056	2003
12	Philippines	4.48268	3.44728	2004
12	Philippines	2.97837	3.49176	2005
12	Philippines	3.44417	3.61518	2006
12	Philippines	4.71214	3.74085	2007
12	Philippines	2.6267	3.86655	2008
12	Philippines	-0.211699	3.99582	2009
12	Philippines	5.561	4.13704	2010
12	Philippines	2.11593	4.21891	2011
12	Philippines	5.09073	4.30573	2012
12	Philippines	4.95941	4.39713	2013
12	Philippines	4.61111	4.49495	2014
12	Philippines	4.68188	4.60214	2015
12	Philippines	5.54671	4.76296	2016
12	Philippines	5.39665	4.9371	2017
12	Philippines	4.86731	5.12257	2018
12	Philippines	4.68038	5.315	2019
12	Philippines	-10.7815	5.51165	2020
13	Singapore	4.57975	2.13999	1961
13	Singapore	4.61662	2.25403	1962
13	Singapore	7.2942	2.37904	1963
13	Singapore	-5.55521	2.5109	1964
13	Singapore	5.24573	2.64977	1965
13	Singapore	7.47407	2.77082	1966
13	Singapore	10.051	2.90045	1967
13	Singapore	11.5862	3.03726	1968
13	Singapore	12.1335	3.1804	1969
13	Singapore	12.1843	3.32942	1970
13	Singapore	10.3711	3.47822	1971
13	Singapore	11.236	3.62292	1972
13	Singapore	8.55498	3.77328	1973
13	Singapore	4.36627	3.93653	1974
13	Singapore	2.47431	4.11276	1975
13	Singapore	5.99893	4.24853	1976
13	Singapore	5.38223	4.38927	1977
13	Singapore	6.48136	4.52395	1978
13	Singapore	8.17986	4.63809	1979
13	Singapore	8.72446	4.72594	1980
13	Singapore	5.61448	4.85442	1981
13	Singapore	2.50348	4.96615	1982
13	Singapore	7.15387	5.06763	1983
13	Singapore	6.75528	5.16991	1984
13	Singapore	-0.758553	5.27966	1985
13	Singapore	1.43867	5.34293	1986
13	Singapore	9.14402	5.40215	1987
13	Singapore	8.47566	5.46295	1988
13	Singapore	6.97165	5.52846	1989
13	Singapore	5.63199	5.59874	1990
13	Singapore	3.69548	5.63966	1991
13	Singapore	3.48361	5.68501	1992
13	Singapore	8.67835	5.73533	1993
13	Singapore	7.66706	5.80296	1994
13	Singapore	3.99331	5.90655	1995
13	Singapore	3.19097	6.02179	1996
13	Singapore	4.74351	6.12824	1997
13	Singapore	-5.4622	6.21535	1998
13	Singapore	4.88248	6.29262	1999
13	Singapore	7.1668	6.3837	2000
13	Singapore	-3.70187	6.60879	2001
13	Singapore	2.97056	6.82121	2002
13	Singapore	6.08861	6.99102	2003
13	Singapore	8.45331	7.10354	2004
13	Singapore	4.86497	7.17408	2005
13	Singapore	5.64677	7.20384	2006
13	Singapore	4.57357	7.18599	2007
13	Singapore	-3.41098	7.14393	2008
13	Singapore	-2.85354	7.14628	2009
13	Singapore	12.5143	7.26012	2010
13	Singapore	4.14378	7.64532	2011
13	Singapore	1.92994	8.04432	2012
13	Singapore	3.15333	8.40422	2013
13	Singapore	2.59715	8.721	2014
13	Singapore	1.77391	9.04725	2015
13	Singapore	1.99707	9.7685	2016
13	Singapore	4.42782	10.5799	2017
13	Singapore	3.01248	11.4634	2018
13	Singapore	0.192151	12.3931	2019
13	Singapore	-5.09547	13.3515	2020
14	Sri Lanka	1.406	4.36153	1961
14	Sri Lanka	1.40573	4.21017	1962
14	Sri Lanka	0.143452	4.06665	1963
14	Sri Lanka	1.4887	3.92946	1964
14	Sri Lanka	0.129701	3.79956	1965
14	Sri Lanka	2.53363	3.77241	1966
14	Sri Lanka	3.91004	3.74423	1967
14	Sri Lanka	3.31988	3.71826	1968
14	Sri Lanka	5.2711	3.69806	1969
14	Sri Lanka	1.59443	3.68459	1970
14	Sri Lanka	-0.775961	3.73641	1971
14	Sri Lanka	-2.35906	3.79183	1972
14	Sri Lanka	5.03938	3.85004	1973
14	Sri Lanka	1.92382	3.90797	1974
14	Sri Lanka	4.17262	3.96425	1975
14	Sri Lanka	1.43436	4.05197	1976
14	Sri Lanka	3.1817	4.13258	1977
14	Sri Lanka	3.76232	4.20842	1978
14	Sri Lanka	4.56761	4.28376	1979
14	Sri Lanka	4.10743	4.36117	1980
14	Sri Lanka	4.05943	4.46198	1981
14	Sri Lanka	2.60712	4.56348	1982
14	Sri Lanka	3.32469	4.66709	1983
14	Sri Lanka	3.62393	4.77374	1984
14	Sri Lanka	3.52089	4.88473	1985
14	Sri Lanka	2.87641	4.99917	1986
14	Sri Lanka	0.288742	5.11622	1987
14	Sri Lanka	1.0506	5.23513	1988
14	Sri Lanka	0.932464	5.35406	1989
14	Sri Lanka	5.05498	5.47195	1990
14	Sri Lanka	3.34757	5.60065	1991
14	Sri Lanka	3.21633	5.71896	1992
14	Sri Lanka	5.77887	5.83035	1993
14	Sri Lanka	4.60985	5.93883	1994
14	Sri Lanka	4.64163	6.04731	1995
14	Sri Lanka	3.09709	6.10044	1996
14	Sri Lanka	5.80855	6.14263	1997
14	Sri Lanka	4.17	6.17607	1998
14	Sri Lanka	3.74896	6.20115	1999
14	Sri Lanka	5.35473	6.21964	2000
14	Sri Lanka	-2.24364	6.34801	2001
14	Sri Lanka	3.14251	6.46882	2002
14	Sri Lanka	5.04994	6.58584	2003
14	Sri Lanka	4.55788	6.70648	2004
14	Sri Lanka	5.3838	6.83793	2005
14	Sri Lanka	6.84291	6.93332	2006
14	Sri Lanka	6.01064	7.02652	2007
14	Sri Lanka	5.19756	7.13053	2008
14	Sri Lanka	2.82104	7.26115	2009
14	Sri Lanka	7.27906	7.43161	2010
14	Sri Lanka	7.67795	7.78119	2011
14	Sri Lanka	9.00294	8.17025	2012
14	Sri Lanka	2.59207	8.58277	2013
14	Sri Lanka	3.98576	8.99442	2014
14	Sri Lanka	4.04624	9.39191	2015
14	Sri Lanka	3.33843	9.76847	2016
14	Sri Lanka	2.4141	10.1236	2017
14	Sri Lanka	2.19496	10.4732	2018
14	Sri Lanka	1.63141	10.8388	2019
14	Sri Lanka	-4.07941	11.2329	2020
15	Thailand	2.275	3.33564	1961
15	Thailand	4.38558	3.36166	1962
15	Thailand	4.80697	3.38944	1963
15	Thailand	3.66817	3.41394	1964
15	Thailand	4.98095	3.43281	1965
15	Thailand	7.84714	3.45435	1966
15	Thailand	5.43368	3.46843	1967
15	Thailand	4.97534	3.47821	1968
15	Thailand	3.47055	3.48809	1969
15	Thailand	8.21401	3.50048	1970
15	Thailand	1.91469	3.51527	1971
15	Thailand	1.35424	3.53228	1972
15	Thailand	7.21427	3.54993	1973
15	Thailand	1.69903	3.56551	1974
15	Thailand	2.30689	3.57816	1975
15	Thailand	6.67799	3.61822	1976
15	Thailand	7.29901	3.65331	1977
15	Thailand	7.84959	3.68518	1978
15	Thailand	3.12664	3.71588	1979
15	Thailand	3.01407	3.74696	1980
15	Thailand	3.82099	3.79119	1981
15	Thailand	3.364	3.83442	1982
15	Thailand	3.65233	3.87921	1983
15	Thailand	3.84632	3.928	1984
15	Thailand	2.77255	3.98329	1985
15	Thailand	3.63509	4.06089	1986
15	Thailand	7.55828	4.14732	1987
15	Thailand	11.3364	4.24797	1988
15	Thailand	10.419	4.36983	1989
15	Thailand	9.6222	4.51792	1990
15	Thailand	7.2793	4.68484	1991
15	Thailand	7.00172	4.86691	1992
15	Thailand	7.27448	5.0608	1993
15	Thailand	7.01107	5.26206	1994
15	Thailand	7.04398	5.4689	1995
15	Thailand	4.48716	5.67009	1996
15	Thailand	-3.89854	5.87347	1997
15	Thailand	-8.74167	6.08236	1998
15	Thailand	3.37471	6.301	1999
15	Thailand	3.36997	6.53163	2000
15	Thailand	2.48932	6.7729	2001
15	Thailand	5.2711	7.02344	2002
15	Thailand	6.39089	7.2761	2003
15	Thailand	5.5609	7.52076	2004
15	Thailand	3.5173	7.75413	2005
15	Thailand	4.33565	7.97548	2006
15	Thailand	4.84646	8.18988	2007
15	Thailand	1.19221	8.40815	2008
15	Thailand	-1.18942	8.64179	2009
15	Thailand	6.98827	8.8969	2010
15	Thailand	0.357206	9.18986	2011
15	Thailand	6.74071	9.50282	2012
15	Thailand	2.22254	9.83988	2013
15	Thailand	0.550321	10.2054	2014
15	Thailand	2.72014	10.602	2015
15	Thailand	3.05005	11.0061	2016
15	Thailand	3.81867	11.437	2017
15	Thailand	3.86148	11.9009	2018
15	Thailand	1.97689	12.4063	2019
15	Thailand	-6.32186	12.9577	2020

## Sheet: EUROPE
No	Country	GDP	EPOP	Year
1	Austria	4.96072	12.3381	1961
1	Austria	2.02147	12.5298	1962
1	Austria	3.47147	12.7216	1963
1	Austria	5.41934	12.9075	1964
1	Austria	2.81001	13.0872	1965
1	Austria	4.90448	13.3024	1966
1	Austria	2.24101	13.4972	1967
1	Austria	3.93124	13.672	1968
1	Austria	5.9095	13.8289	1969
1	Austria	5.9505	13.9707	1970
1	Austria	4.64694	14.1744	1971
1	Austria	5.59238	14.3485	1972
1	Austria	4.31091	14.4979	1973
1	Austria	3.76537	14.6247	1974
1	Austria	-0.0990301	14.7288	1975
1	Austria	4.76337	14.9373	1976
1	Austria	5.03965	15.1213	1977
1	Austria	-0.12983	15.2534	1978
1	Austria	5.53645	15.2863	1979
1	Austria	1.73138	15.1954	1980
1	Austria	-0.398621	15.0687	1981
1	Austria	1.93812	14.8127	1982
1	Austria	3.13963	14.5049	1983
1	Austria	0.0575731	14.258	1984
1	Austria	2.45057	14.1363	1985
1	Austria	2.2364	14.1864	1986
1	Austria	1.29305	14.3525	1987
1	Austria	3.14975	14.5801	1988
1	Austria	3.4201	14.7857	1989
1	Austria	3.55355	14.9215	1990
1	Austria	2.41399	15.0803	1991
1	Austria	0.976092	15.1733	1992
1	Austria	-0.298754	15.211	1993
1	Austria	2.00876	15.2131	1994
1	Austria	2.51091	15.1899	1995
1	Austria	2.21143	15.2453	1996
1	Austria	1.97798	15.2779	1997
1	Austria	3.46783	15.3034	1998
1	Austria	3.35504	15.3369	1999
1	Austria	3.12744	15.3899	2000
1	Austria	0.880259	15.5201	2001
1	Austria	1.15268	15.6503	2002
1	Austria	0.450947	15.7944	2003
1	Austria	2.09971	15.973	2004
1	Austria	1.54988	16.1973	2005
1	Austria	2.94342	16.49	2006
1	Austria	3.39173	16.8229	2007
1	Austria	1.14331	17.1735	2008
1	Austria	-4.01634	17.5052	2009
1	Austria	1.59258	17.7984	2010
1	Austria	2.57645	18.0531	2011
1	Austria	0.222451	18.2745	2012
1	Austria	-0.562299	18.473	2013
1	Austria	-0.122371	18.6596	2014
1	Austria	-0.11154	18.8405	2015
1	Austria	0.892469	18.9091	2016
1	Austria	1.69076	18.9566	2017
1	Austria	2.0817	19.0016	2018
1	Austria	0.968753	19.0756	2019
1	Austria	-6.65099	19.204	2020
2	Belgium	4.63026	12.0219	1961
2	Belgium	4.79403	12.1711	1962
2	Belgium	3.57435	12.321	1963
2	Belgium	5.94914	12.4671	1964
2	Belgium	2.62444	12.6098	1965
2	Belgium	2.46146	12.8072	1966
2	Belgium	3.29158	12.9951	1967
2	Belgium	3.78504	13.1677	1968
2	Belgium	6.32828	13.317	1969
2	Belgium	5.47879	13.4397	1970
2	Belgium	3.79649	13.6293	1971
2	Belgium	4.88409	13.7708	1972
2	Belgium	6.04749	13.8777	1973
2	Belgium	4.23678	13.9674	1974
2	Belgium	-2.24883	14.0473	1975
2	Belgium	5.46414	14.2099	1976
2	Belgium	0.501979	14.3688	1977
2	Belgium	2.74599	14.4914	1978
2	Belgium	2.24913	14.5247	1979
2	Belgium	4.32901	14.4451	1980
2	Belgium	-0.276653	14.3743	1981
2	Belgium	0.622329	14.1894	1982
2	Belgium	0.319812	13.9633	1983
2	Belgium	2.46792	13.8006	1984
2	Belgium	1.62152	13.7596	1985
2	Belgium	1.78647	13.9098	1986
2	Belgium	2.21948	14.1619	1987
2	Belgium	4.3908	14.469	1988
2	Belgium	3.094	14.7589	1989
2	Belgium	2.83027	14.9915	1990
2	Belgium	1.45537	15.2509	1991
2	Belgium	1.11957	15.455	1992
2	Belgium	-1.348	15.6199	1993
2	Belgium	2.90932	15.7725	1994
2	Belgium	2.17055	15.929	1995
2	Belgium	1.12367	16.1447	1996
2	Belgium	3.54279	16.3524	1997
2	Belgium	1.74432	16.548	1998
2	Belgium	3.30571	16.721	1999
2	Belgium	3.46545	16.8665	2000
2	Belgium	0.752483	17.0084	2001
2	Belgium	1.25198	17.1213	2002
2	Belgium	0.61588	17.2065	2003
2	Belgium	3.12393	17.2627	2004
2	Belgium	1.76046	17.2911	2005
2	Belgium	1.87818	17.315	2006
2	Belgium	2.91834	17.2951	2007
2	Belgium	-0.343453	17.2625	2008
2	Belgium	-2.80592	17.2652	2009
2	Belgium	1.92876	17.334	2010
2	Belgium	0.380035	17.4338	2011
2	Belgium	0.116403	17.593	2012
2	Belgium	-0.0131484	17.7872	2013
2	Belgium	1.1286	17.9772	2014
2	Belgium	1.45189	18.1423	2015
2	Belgium	0.755269	18.3719	2016
2	Belgium	1.23083	18.5841	2017
2	Belgium	1.32565	18.7887	2018
2	Belgium	1.23607	19.0066	2019
2	Belgium	-6.82742	19.2542	2020
3	Denmark	5.63874	10.7631	1961
3	Denmark	4.84745	10.9267	1962
3	Denmark	-0.15261	11.09	1963
3	Denmark	8.40012	11.2475	1964
3	Denmark	3.74368	11.3994	1965
3	Denmark	1.9192	11.5862	1966
3	Denmark	4.70162	11.7656	1967
3	Denmark	4.91239	11.9408	1968
3	Denmark	5.92188	12.1163	1969
3	Denmark	0.836281	12.296	1970
3	Denmark	2.2917	12.5373	1971
3	Denmark	3.33662	12.7678	1972
3	Denmark	3.46561	12.9897	1973
3	Denmark	-1.58169	13.2053	1974
3	Denmark	-1.74031	13.4159	1975
3	Denmark	5.6587	13.6492	1976
3	Denmark	1.55351	13.87	1977
3	Denmark	1.90929	14.0763	1978
3	Denmark	3.61429	14.262	1979
3	Denmark	-0.603929	14.4253	1980
3	Denmark	-0.637904	14.6049	1981
3	Denmark	3.76079	14.7509	1982
3	Denmark	2.66654	14.8749	1983
3	Denmark	4.22071	14.9909	1984
3	Denmark	3.96161	15.1056	1985
3	Denmark	4.76399	15.2614	1986
3	Denmark	0.12736	15.3947	1987
3	Denmark	-0.0621762	15.5004	1988
3	Denmark	0.584831	15.5706	1989
3	Denmark	1.31053	15.6013	1990
3	Denmark	1.13084	15.5876	1991
3	Denmark	1.62042	15.5393	1992
3	Denmark	-0.32196	15.4608	1993
3	Denmark	4.97735	15.3574	1994
3	Denmark	2.49225	15.2363	1995
3	Denmark	2.31941	15.1756	1996
3	Denmark	2.83266	15.1023	1997
3	Denmark	1.84761	15.0205	1998
3	Denmark	2.60794	14.9352	1999
3	Denmark	3.40068	14.8538	2000
3	Denmark	0.462534	14.8822	2001
3	Denmark	0.145881	14.9049	2002
3	Denmark	0.117358	14.9429	2003
3	Denmark	2.40323	15.0211	2004
3	Denmark	2.05511	15.1527	2005
3	Denmark	3.57206	15.3891	2006
3	Denmark	0.462731	15.658	2007
3	Denmark	-1.09484	15.9605	2008
3	Denmark	-5.41401	16.2972	2009
3	Denmark	1.41949	16.6677	2010
3	Denmark	0.920394	17.0323	2011
3	Denmark	-0.149916	17.4897	2012
3	Denmark	0.513424	18.0265	2013
3	Denmark	1.10543	18.5705	2014
3	Denmark	1.62217	19.0474	2015
3	Denmark	2.44337	19.4225	2016
3	Denmark	2.16236	19.6595	2017
3	Denmark	1.48509	19.813	2018
3	Denmark	1.74961	19.9653	2019
3	Denmark	-2.34734	20.164	2020
4	France	3.6049	11.7214	1961
4	France	5.36175	11.8029	1962
4	France	4.75168	11.8965	1963
4	France	5.24837	11.9972	1964
4	France	3.62502	12.1043	1965
4	France	4.18061	12.2716	1966
4	France	4.00054	12.4372	1967
4	France	3.67515	12.5943	1968
4	France	6.30696	12.7348	1969
4	France	5.30014	12.8548	1970
4	France	4.48504	13.0261	1971
4	France	3.6763	13.1609	1972
4	France	5.51595	13.2698	1973
4	France	3.55262	13.3698	1974
4	France	-1.58271	13.4684	1975
4	France	3.80121	13.6293	1976
4	France	2.99384	13.8013	1977
4	France	3.55238	13.944	1978
4	France	3.12528	13.9924	1979
4	France	1.12869	13.9162	1980
4	France	0.578961	13.7938	1981
4	France	1.97435	13.5385	1982
4	France	0.689996	13.2371	1983
4	France	0.948112	13.0124	1984
4	France	1.05412	12.9307	1985
4	France	1.75995	13.0135	1986
4	France	1.97749	13.2248	1987
4	France	4.1534	13.5125	1988
4	France	3.78002	13.7973	1989
4	France	2.40165	14.036	1990
4	France	0.489794	14.3142	1991
4	France	1.0954	14.5511	1992
4	France	-1.05829	14.7582	1993
4	France	1.97801	14.9575	1994
4	France	1.73851	15.1603	1995
4	France	1.05456	15.3735	1996
4	France	1.97493	15.5721	1997
4	France	3.20753	15.7549	1998
4	France	2.89069	15.9172	1999
4	France	3.21428	16.0574	2000
4	France	1.24419	16.1693	2001
4	France	0.402715	16.2702	2002
4	France	0.111082	16.3571	2003
4	France	2.07536	16.4236	2004
4	France	0.899765	16.4719	2005
4	France	1.73754	16.5143	2006
4	France	1.79298	16.5266	2007
4	France	-0.30376	16.5495	2008
4	France	-3.37174	16.6452	2009
4	France	1.44701	16.852	2010
4	France	1.69961	17.1353	2011
4	France	-0.171207	17.5169	2012
4	France	0.0599164	17.9688	2013
4	France	0.479078	18.4359	2014
4	France	0.754024	18.8811	2015
4	France	0.829057	19.2841	2016
4	France	1.995	19.669	2017
4	France	1.58588	20.0346	2018
4	France	1.62036	20.3914	2019
4	France	-8.05031	20.7535	2020
5	Greece	12.3098	7.16532	1961
5	Greece	-0.231362	7.30094	1962
5	Greece	11.4308	7.45045	1963
5	Greece	9.01366	7.6039	1964
5	Greece	10.2511	7.75745	1965
5	Greece	5.71167	8.18257	1966
5	Greece	4.8124	8.62586	1967
5	Greece	6.50859	9.09564	1968
5	Greece	11.1567	9.60982	1969
5	Greece	8.40082	10.1787	1970
5	Greece	7.37433	10.459	1971
5	Greece	9.44639	10.7507	1972
5	Greece	7.60261	11.0417	1973
5	Greece	-6.78209	11.3125	1974
5	Greece	5.37306	11.5547	1975
5	Greece	5.20508	11.7948	1976
5	Greece	1.6103	12.0058	1977
5	Greece	5.86527	12.1879	1978
5	Greece	2.00246	12.3418	1979
5	Greece	-0.3069	12.4684	1980
5	Greece	-2.43246	12.5303	1981
5	Greece	-1.74025	12.5838	1982
5	Greece	-1.6524	12.6356	1983
5	Greece	1.50367	12.6904	1984
5	Greece	2.1123	12.7498	1985
5	Greece	0.185738	12.8129	1986
5	Greece	-2.58512	12.9052	1987
5	Greece	3.90978	13.0529	1988
5	Greece	3.25973	13.2727	1989
5	Greece	-1.05223	13.5631	1990
5	Greece	1.86983	13.7615	1991
5	Greece	-0.0662994	13.9771	1992
5	Greece	-2.17715	14.2167	1993
5	Greece	1.49056	14.4859	1994
5	Greece	1.62383	14.7852	1995
5	Greece	2.40984	15.1099	1996
5	Greece	3.97008	15.4503	1997
5	Greece	3.3207	15.7972	1998
5	Greece	2.6781	16.1341	1999
5	Greece	3.49556	16.4505	2000
5	Greece	3.59165	16.8176	2001
5	Greece	3.54262	17.1623	2002
5	Greece	5.54236	17.4705	2003
5	Greece	4.80138	17.723	2004
5	Greece	0.304568	17.9131	2005
5	Greece	5.3356	18.2225	2006
5	Greece	3.01098	18.4514	2007
5	Greece	-0.59939	18.6426	2008
5	Greece	-4.55212	18.8625	2009
5	Greece	-5.60078	19.1518	2010
5	Greece	-10.0163	19.397	2011
5	Greece	-6.57854	19.724	2012
5	Greece	-2.03397	20.1019	2013
5	Greece	1.37115	20.4773	2014
5	Greece	0.246412	20.821	2015
5	Greece	-0.0751153	21.13	2016
5	Greece	1.48134	21.3994	2017
5	Greece	1.76523	21.6553	2018
5	Greece	1.96403	21.9415	2019
5	Greece	-8.19608	22.2844	2020
6	Italy	7.48642	9.65322	1961
6	Italy	5.48748	9.78419	1962
6	Italy	4.84205	9.91618	1963
6	Italy	1.95553	10.0485	1964
6	Italy	2.40205	10.1844	1965
6	Italy	5.16416	10.3541	1966
6	Italy	6.40568	10.5305	1967
6	Italy	5.87359	10.7173	1968
6	Italy	5.49918	10.9169	1969
6	Italy	4.71342	11.1291	1970
6	Italy	1.34428	11.3469	1971
6	Italy	3.10349	11.5473	1972
6	Italy	6.40181	11.7429	1973
6	Italy	4.81201	11.9528	1974
6	Italy	-2.67318	12.1862	1975
6	Italy	6.59232	12.4581	1976
6	Italy	2.12583	12.7609	1977
6	Italy	2.87294	13.0522	1978
6	Italy	5.65322	13.263	1979
6	Italy	3.21717	13.3583	1980
6	Italy	0.723232	13.3934	1981
6	Italy	0.339225	13.3076	1982
6	Italy	1.13249	13.1746	1983
6	Italy	3.20278	13.1009	1984
6	Italy	2.76838	13.146	1985
6	Italy	2.85437	13.3865	1986
6	Italy	3.18143	13.7229	1987
6	Italy	4.14404	14.1175	1988
6	Italy	3.31086	14.5111	1989
6	Italy	1.90044	14.8705	1990
6	Italy	1.46818	15.2439	1991
6	Italy	0.765808	15.5934	1992
6	Italy	-0.913402	15.9236	1993
6	Italy	2.13022	16.244	1994
6	Italy	2.8852	16.5618	1995
6	Italy	1.23833	16.9116	1996
6	Italy	1.77635	17.2476	1997
6	Italy	1.78132	17.5805	1998
6	Italy	1.60863	17.9238	1999
6	Italy	3.73995	18.2847	2000
6	Italy	1.89412	18.5795	2001
6	Italy	0.10476	18.8832	2002
6	Italy	-0.305509	19.1789	2003
6	Italy	0.769318	19.4412	2004
6	Italy	0.323656	19.6598	2005
6	Italy	1.48516	19.8456	2006
6	Italy	0.975922	19.976	2007
6	Italy	-1.61594	20.0836	2008
6	Italy	-5.71151	20.2216	2009
6	Italy	1.40092	20.4268	2010
6	Italy	0.534287	20.6638	2011
6	Italy	-3.24206	20.9622	2012
6	Italy	-2.9724	21.2993	2013
6	Italy	-0.917814	21.6353	2014
6	Italy	0.875477	21.9486	2015
6	Italy	1.46569	22.2349	2016
6	Italy	1.82033	22.4997	2017
6	Italy	1.13377	22.7517	2018
6	Italy	1.45048	23.0121	2019
6	Italy	-8.60327	23.3019	2020
7	Luxembourg	2.88785	10.9693	1961
7	Luxembourg	0.124677	11.1025	1962
7	Luxembourg	2.36993	11.235	1963
7	Luxembourg	6.66458	11.3747	1964
7	Luxembourg	-1.85784	11.521	1965
7	Luxembourg	0.38068	11.7499	1966
7	Luxembourg	-0.112344	11.9676	1967
7	Luxembourg	3.91864	12.178	1968
7	Luxembourg	9.43521	12.3777	1969
7	Luxembourg	3.99217	12.5646	1970
7	Luxembourg	1.69279	12.7556	1971
7	Luxembourg	5.31293	12.9164	1972
7	Luxembourg	7.12276	13.049	1973
7	Luxembourg	2.8623	13.1545	1974
7	Luxembourg	-7.58648	13.2289	1975
7	Luxembourg	2.0281	13.4228	1976
7	Luxembourg	1.39354	13.5775	1977
7	Luxembourg	3.88839	13.6784	1978
7	Luxembourg	2.10614	13.703	1979
7	Luxembourg	0.482541	13.6409	1980
7	Luxembourg	-0.843665	13.6531	1981
7	Luxembourg	1.0483	13.587	1982
7	Luxembourg	2.96175	13.4756	1983
7	Luxembourg	6.07785	13.3662	1984
7	Luxembourg	2.59325	13.2895	1985
7	Luxembourg	9.49157	13.2684	1986
7	Luxembourg	3.27947	13.2697	1987
7	Luxembourg	7.67911	13.2937	1988
7	Luxembourg	8.73531	13.3376	1989
7	Luxembourg	4.00981	13.3974	1990
7	Luxembourg	7.19841	13.5138	1991
7	Luxembourg	0.476081	13.6387	1992
7	Luxembourg	2.81122	13.7572	1993
7	Luxembourg	2.41663	13.8498	1994
7	Luxembourg	0.0173005	13.9106	1995
7	Luxembourg	0.0177384	13.9971	1996
7	Luxembourg	4.39291	14.0466	1997
7	Luxembourg	4.73376	14.0696	1998
7	Luxembourg	7.02568	14.0766	1999
7	Luxembourg	6.7947	14.0737	2000
7	Luxembourg	1.31861	14.1766	2001
7	Luxembourg	2.73747	14.2635	2002
7	Luxembourg	0.401759	14.3346	2003
7	Luxembourg	2.14992	14.3876	2004
7	Luxembourg	1.60586	14.4207	2005
7	Luxembourg	3.51414	14.3335	2006
7	Luxembourg	6.694	14.2295	2007
7	Luxembourg	-3.02853	14.1259	2008
7	Luxembourg	-6.11337	14.0425	2009
7	Luxembourg	2.96812	13.993	2010
7	Luxembourg	0.285278	13.9557	2011
7	Luxembourg	-2.71709	13.9397	2012
7	Luxembourg	1.28621	13.9426	2013
7	Luxembourg	1.86728	13.961	2014
7	Luxembourg	1.87367	13.9942	2015
7	Luxembourg	2.34481	14.0423	2016
7	Luxembourg	-0.643744	14.1067	2017
7	Luxembourg	1.14105	14.1832	2018
7	Luxembourg	0.308626	14.2749	2019
7	Luxembourg	-3.22896	14.3908	2020
8	Netherlands	-1.015	9.016	1961
8	Netherlands	5.33234	9.13137	1962
8	Netherlands	2.23663	9.2538	1963
8	Netherlands	6.83607	9.3758	1964
8	Netherlands	7.16198	9.49589	1965
8	Netherlands	1.40887	9.61571	1966
8	Netherlands	4.09377	9.73173	1967
8	Netherlands	5.31667	9.84495	1968
8	Netherlands	5.20414	9.95965	1969
8	Netherlands	4.83329	10.0797	1970
8	Netherlands	3.08386	10.2006	1971
8	Netherlands	2.49224	10.318	1972
8	Netherlands	4.57545	10.4338	1973
8	Netherlands	2.63127	10.5481	1974
8	Netherlands	-0.885418	10.6614	1975
8	Netherlands	3.63954	10.8279	1976
8	Netherlands	1.91264	10.9861	1977
8	Netherlands	2.06633	11.1338	1978
8	Netherlands	1.31241	11.265	1979
8	Netherlands	0.543128	11.3774	1980
8	Netherlands	-1.46195	11.5132	1981
8	Netherlands	-1.69259	11.6182	1982
8	Netherlands	1.68362	11.7109	1983
8	Netherlands	2.6534	11.817	1984
8	Netherlands	2.10293	11.9505	1985
8	Netherlands	2.21813	12.0985	1986
8	Netherlands	1.28652	12.2677	1987
8	Netherlands	2.77504	12.4426	1988
8	Netherlands	3.79557	12.5998	1989
8	Netherlands	3.46828	12.7281	1990
8	Netherlands	1.63505	12.8418	1991
8	Netherlands	0.940015	12.9259	1992
8	Netherlands	0.55425	12.9915	1993
8	Netherlands	2.34217	13.0553	1994
8	Netherlands	2.60797	13.1285	1995
8	Netherlands	3.0223	13.2233	1996
8	Netherlands	3.79338	13.3199	1997
8	Netherlands	4.0205	13.4159	1998
8	Netherlands	4.33737	13.5043	1999
8	Netherlands	3.45354	13.5821	2000
8	Netherlands	1.55746	13.698	2001
8	Netherlands	-0.420368	13.8013	2002
8	Netherlands	-0.31579	13.9009	2003
8	Netherlands	1.63119	14.0085	2004
8	Netherlands	1.8127	14.1337	2005
8	Netherlands	3.29495	14.3288	2006
8	Netherlands	3.54736	14.5357	2007
8	Netherlands	1.77336	14.7737	2008
8	Netherlands	-4.16104	15.0693	2009
8	Netherlands	0.82426	15.4375	2010
8	Netherlands	1.07863	15.889	2011
8	Netherlands	-1.39592	16.394	2012
8	Netherlands	-0.424179	16.925	2013
8	Netherlands	1.0591	17.4415	2014
8	Netherlands	1.50827	17.9202	2015
8	Netherlands	1.64932	18.3717	2016
8	Netherlands	2.30428	18.7921	2017
8	Netherlands	1.76494	19.1962	2018
8	Netherlands	1.28989	19.6053	2019
8	Netherlands	-4.32961	20.0348	2020
9	Norway	5.43249	11.21	1961
9	Norway	1.99125	11.4012	1962
9	Norway	3.00326	11.6026	1963
9	Norway	4.21939	11.7968	1964
9	Norway	4.47037	11.9767	1965
9	Norway	2.9612	12.18	1966
9	Norway	5.37092	12.3595	1967
9	Norway	1.40388	12.5234	1968
9	Norway	3.65664	12.6852	1969
9	Norway	1.20535	12.8522	1970
9	Norway	4.93393	13.0113	1971
9	Norway	4.52813	13.1725	1972
9	Norway	3.80426	13.3365	1973
9	Norway	3.28032	13.5028	1974
9	Norway	4.37452	13.6734	1975
9	Norway	5.33022	13.8956	1976
9	Norway	3.72143	14.1125	1977
9	Norway	3.47352	14.3246	1978
9	Norway	4.01769	14.5307	1979
9	Norway	4.2293	14.7292	1980
9	Norway	1.2493	14.9584	1981
9	Norway	-0.132113	15.1563	1982
9	Norway	3.62917	15.3361	1983
9	Norway	5.75354	15.5134	1984
9	Norway	5.23773	15.6942	1985
9	Norway	3.67181	15.8732	1986
9	Norway	1.27826	16.0461	1987
9	Norway	-0.790456	16.1975	1988
9	Norway	0.622056	16.3045	1989
9	Norway	1.58222	16.356	1990
9	Norway	2.59469	16.371	1991
9	Norway	2.97831	16.3353	1992
9	Norway	2.23498	16.256	1993
9	Norway	4.45895	16.1443	1994
9	Norway	3.61619	16.0095	1995
9	Norway	4.49693	15.8893	1996
9	Norway	4.71526	15.7464	1997
9	Norway	2.01521	15.5881	1998
9	Norway	1.31671	15.4221	1999
9	Norway	2.5373	15.2564	2000
9	Norway	1.55955	15.147	2001
9	Norway	0.900636	15.0349	2002
9	Norway	0.319967	14.9334	2003
9	Norway	3.35684	14.8569	2004
9	Norway	1.92884	14.815	2005
9	Norway	1.57842	14.769	2006
9	Norway	1.93403	14.7339	2007
9	Norway	-0.768119	14.7251	2008
9	Norway	-2.95859	14.7697	2009
9	Norway	-0.544794	14.8873	2010
9	Norway	-0.320027	15.1104	2011
9	Norway	1.36298	15.404	2012
9	Norway	-0.180216	15.7315	2013
9	Norway	0.826056	16.0401	2014
9	Norway	0.957501	16.303	2015
9	Norway	0.18506	16.5942	2016
9	Norway	1.50015	16.835	2017
9	Norway	0.453551	17.0492	2018
9	Norway	0.173378	17.2727	2019
9	Norway	-1.34839	17.5266	2020
10	Portugal	4.68867	8.1547	1961
10	Portugal	5.84786	8.26338	1962
10	Portugal	5.44729	8.36605	1963
10	Portugal	6.2518	8.48266	1964
10	Portugal	7.90813	8.62762	1965
10	Portugal	4.86575	8.81314	1966
10	Portugal	8.22881	9.02764	1967
10	Portugal	9.3421	9.26289	1968
10	Portugal	3.04129	9.49907	1969
10	Portugal	13.6151	9.72086	1970
10	Portugal	7.08409	9.90911	1971
10	Portugal	8.18248	10.0755	1972
10	Portugal	11.1663	10.2294	1973
10	Portugal	-0.258166	10.3888	1974
10	Portugal	-7.91461	10.5644	1975
10	Portugal	3.90271	10.7524	1976
10	Portugal	4.48729	10.9601	1977
10	Portugal	1.71259	11.1733	1978
10	Portugal	4.51254	11.3669	1979
10	Portugal	3.46437	11.5298	1980
10	Portugal	0.740802	11.6883	1981
10	Portugal	1.51289	11.8044	1982
10	Portugal	-0.635203	11.905	1983
10	Portugal	-2.25658	12.0291	1984
10	Portugal	2.5266	12.1997	1985
10	Portugal	4.04628	12.446	1986
10	Portugal	6.41006	12.7269	1987
10	Portugal	7.6009	13.0357	1988
10	Portugal	6.59607	13.3556	1989
10	Portugal	4.17733	13.6751	1990
10	Portugal	4.60903	13.9548	1991
10	Portugal	1.1681	14.224	1992
10	Portugal	-2.16302	14.4849	1993
10	Portugal	0.693517	14.7453	1994
10	Portugal	3.92237	15.013	1995
10	Portugal	3.11581	15.2479	1996
10	Portugal	3.9358	15.4951	1997
10	Portugal	4.27961	15.7533	1998
10	Portugal	3.32051	16.0137	1999
10	Portugal	3.08905	16.2684	2000
10	Portugal	1.22726	16.4851	2001
10	Portugal	0.220542	16.6833	2002
10	Portugal	-1.30174	16.8648	2003
10	Portugal	1.54562	17.0356	2004
10	Portugal	0.595039	17.204	2005
10	Portugal	1.44194	17.4497	2006
10	Portugal	2.30555	17.701	2007
10	Portugal	0.174701	17.9761	2008
10	Portugal	-3.21439	18.2935	2009
10	Portugal	1.69093	18.6627	2010
10	Portugal	-1.55147	19.0425	2011
10	Portugal	-3.66753	19.4519	2012
10	Portugal	-0.377398	19.8827	2013
10	Portugal	1.33712	20.3217	2014
10	Portugal	2.21448	20.7619	2015
10	Portugal	2.34182	21.1616	2016
10	Portugal	3.75909	21.5577	2017
10	Portugal	3.01412	21.9539	2018
10	Portugal	2.46464	22.3567	2019
10	Portugal	-7.74588	22.7723	2020
11	Spain	10.8045	8.31182	1961
11	Spain	8.94647	8.40719	1962
11	Spain	8.63949	8.50507	1963
11	Spain	4.26725	8.61385	1964
11	Spain	5.10563	8.74051	1965
11	Spain	6.15343	8.91381	1966
11	Spain	3.06413	9.09768	1967
11	Spain	5.21217	9.28559	1968
11	Spain	7.83908	9.46719	1969
11	Spain	3.13876	9.63649	1970
11	Spain	3.39593	9.79076	1971
11	Spain	6.96219	9.91982	1972
11	Spain	6.60403	10.0345	1973
11	Spain	4.47107	10.1473	1974
11	Spain	-0.539097	10.2647	1975
11	Spain	2.21777	10.4366	1976
11	Spain	1.78566	10.6146	1977
11	Spain	0.490728	10.7904	1978
11	Spain	-0.836528	10.9503	1979
11	Spain	1.39132	11.0896	1980
11	Spain	-0.839888	11.2342	1981
11	Spain	0.640409	11.3632	1982
11	Spain	1.27551	11.4941	1983
11	Spain	1.3629	11.6509	1984
11	Spain	1.95133	11.8486	1985
11	Spain	2.94528	12.1147	1986
11	Spain	5.27376	12.4033	1987
11	Spain	4.87169	12.7143	1988
11	Spain	4.66282	13.0447	1989
11	Spain	3.67577	13.3904	1990
11	Spain	2.28532	13.7144	1991
11	Spain	0.436115	14.043	1992
11	Spain	-1.54336	14.38	1993
11	Spain	1.89691	14.7308	1994
11	Spain	2.30496	15.0985	1995
11	Spain	2.23382	15.4274	1996
11	Spain	3.26885	15.775	1997
11	Spain	3.9619	16.1179	1998
11	Spain	4.06782	16.4216	1999
11	Spain	4.77645	16.6669	2000
11	Spain	3.21408	16.7232	2001
11	Spain	1.29005	16.7222	2002
11	Spain	1.13625	16.6914	2003
11	Spain	1.35871	16.669	2004
11	Spain	1.9157	16.678	2005
11	Spain	2.35781	16.7003	2006
11	Spain	1.70452	16.7404	2007
11	Spain	-0.709568	16.8106	2008
11	Spain	-4.61187	16.9156	2009
11	Spain	-0.297089	17.0542	2010
11	Spain	-1.16619	17.3291	2011
11	Spain	-3.02243	17.6428	2012
11	Spain	-1.1119	17.9809	2013
11	Spain	1.68745	18.3193	2014
11	Spain	3.91577	18.6468	2015
11	Spain	2.94435	18.9105	2016
11	Spain	2.73236	19.1458	2017
11	Spain	1.84176	19.3785	2018
11	Spain	1.35796	19.6478	2019
11	Spain	-11.2335	19.9776	2020
12	Sweden	5.18462	11.9379	1961
12	Sweden	3.68561	12.1214	1962
12	Sweden	4.73594	12.3087	1963
12	Sweden	6.02606	12.4956	1964
12	Sweden	2.84826	12.6819	1965
12	Sweden	1.12399	12.8899	1966
12	Sweden	2.57537	13.0906	1967
12	Sweden	3.05769	13.2878	1968
12	Sweden	4.27372	13.4893	1969
12	Sweden	6.29234	13.7008	1970
12	Sweden	0.252435	13.9955	1971
12	Sweden	1.98692	14.2877	1972
12	Sweden	3.78893	14.577	1973
12	Sweden	2.89918	14.8609	1974
12	Sweden	2.14625	15.1381	1975
12	Sweden	0.691238	15.4118	1976
12	Sweden	-1.94513	15.6701	1977
12	Sweden	1.45573	15.9108	1978
12	Sweden	3.61365	16.1284	1979
12	Sweden	1.49373	16.3213	1980
12	Sweden	0.334437	16.561	1981
12	Sweden	1.19078	16.758	1982
12	Sweden	1.85452	16.9298	1983
12	Sweden	4.13487	17.0978	1984
12	Sweden	1.99177	17.2719	1985
12	Sweden	2.45277	17.4296	1986
12	Sweden	3.00955	17.5791	1987
12	Sweden	2.08876	17.7066	1988
12	Sweden	1.97219	17.7915	1989
12	Sweden	-0.0207592	17.8237	1990
12	Sweden	-1.81752	17.8238	1991
12	Sweden	-1.73663	17.7804	1992
12	Sweden	-2.63281	17.7023	1993
12	Sweden	3.19396	17.6064	1994
12	Sweden	3.39127	17.5084	1995
12	Sweden	1.41792	17.4643	1996
12	Sweden	3.01152	17.4271	1997
12	Sweden	4.25395	17.3938	1998
12	Sweden	4.16598	17.3536	1999
12	Sweden	4.59825	17.3037	2000
12	Sweden	1.1775	17.3041	2001
12	Sweden	1.86487	17.2626	2002
12	Sweden	1.92983	17.2186	2003
12	Sweden	3.92731	17.2246	2004
12	Sweden	2.44825	17.3066	2005
12	Sweden	4.07571	17.3959	2006
12	Sweden	2.675	17.5487	2007
12	Sweden	-1.22307	17.7488	2008
12	Sweden	-5.15126	17.9744	2009
12	Sweden	5.05268	18.2186	2010
12	Sweden	2.41899	18.5013	2011
12	Sweden	-1.321	18.8098	2012
12	Sweden	0.333985	19.1201	2013
12	Sweden	1.64424	19.3947	2014
12	Sweden	3.39018	19.6085	2015
12	Sweden	0.796146	19.8402	2016
12	Sweden	1.19515	19.9914	2017
12	Sweden	0.772577	20.0955	2018
12	Sweden	0.957562	20.1986	2019
12	Sweden	-3.4953	20.3288	2020
13	Turkey	-1.26824	3.71767	1961
13	Turkey	3.05992	3.6903	1962
13	Turkey	6.48647	3.65006	1963
13	Turkey	2.97325	3.59767	1964
13	Turkey	0.40428	3.53208	1965
13	Turkey	8.60231	3.52629	1966
13	Turkey	2.28014	3.5165	1967
13	Turkey	4.27852	3.50492	1968
13	Turkey	1.63944	3.49256	1969
13	Turkey	0.803638	3.47971	1970
13	Turkey	3.07148	3.53027	1971
13	Turkey	4.88113	3.57205	1972
13	Turkey	0.823373	3.60474	1973
13	Turkey	3.12333	3.63223	1974
13	Turkey	4.6993	3.66007	1975
13	Turkey	7.95369	3.71853	1976
13	Turkey	1.09563	3.77718	1977
13	Turkey	-0.746582	3.83268	1978
13	Turkey	-2.82932	3.87748	1979
13	Turkey	-4.62558	3.9078	1980
13	Turkey	2.49691	4.00164	1981
13	Turkey	1.22984	4.09759	1982
13	Turkey	2.63397	4.19882	1983
13	Turkey	4.40388	4.31366	1984
13	Turkey	2.07782	4.44992	1985
13	Turkey	4.88876	4.4997	1986
13	Turkey	7.40218	4.56703	1987
13	Turkey	0.447776	4.65515	1988
13	Turkey	-1.48631	4.75875	1989
13	Turkey	7.38307	4.86974	1990
13	Turkey	-0.967258	4.98232	1991
13	Turkey	3.32423	5.09453	1992
13	Turkey	5.93188	5.21665	1993
13	Turkey	-6.17586	5.36662	1994
13	Turkey	6.17719	5.55697	1995
13	Turkey	5.68679	5.77667	1996
13	Turkey	5.88612	6.01693	1997
13	Turkey	0.806059	6.26558	1998
13	Turkey	-4.75059	6.50604	1999
13	Turkey	5.32214	6.72865	2000
13	Turkey	-7.14785	6.8969	2001
13	Turkey	4.89033	7.04725	2002
13	Turkey	4.25245	7.18004	2003
13	Turkey	8.28603	7.29444	2004
13	Turkey	7.5597	7.39069	2005
13	Turkey	5.62065	7.43179	2006
13	Turkey	3.79799	7.45819	2007
13	Turkey	-0.382923	7.47389	2008
13	Turkey	-6.02791	7.48193	2009
13	Turkey	6.91961	7.48619	2010
13	Turkey	9.50998	7.49454	2011
13	Turkey	3.0931	7.49142	2012
13	Turkey	6.66488	7.49991	2013
13	Turkey	3.16809	7.55187	2014
13	Turkey	4.32813	7.66501	2015
13	Turkey	1.64246	7.82946	2016
13	Turkey	5.79426	8.05233	2017
13	Turkey	1.42891	8.31568	2018
13	Turkey	-0.401346	8.59347	2019
13	Turkey	0.65937	8.87295	2020
14	United Kingdom	1.89926	11.8618	1961
14	United Kingdom	0.248519	11.9465	1962
14	United Kingdom	4.09247	12.027	1963
14	United Kingdom	4.84964	12.1081	1964
14	United Kingdom	1.48805	12.1968	1965
14	United Kingdom	1.01467	12.364	1966
14	United Kingdom	2.23441	12.538	1967
14	United Kingdom	4.92908	12.7109	1968
14	United Kingdom	1.50117	12.8757	1969
14	United Kingdom	2.96947	13.0319	1970
14	United Kingdom	3.07331	13.2687	1971
14	United Kingdom	3.96856	13.4835	1972
14	United Kingdom	6.31825	13.6818	1973
14	United Kingdom	-2.54588	13.8692	1974
14	United Kingdom	-1.46634	14.0479	1975
14	United Kingdom	2.93559	14.292	1976
14	United Kingdom	2.49144	14.5163	1977
14	United Kingdom	4.19868	14.7115	1978
14	United Kingdom	3.65597	14.8586	1979
14	United Kingdom	-2.14839	14.9473	1980
14	United Kingdom	-0.822285	15.0543	1981
14	United Kingdom	2.03146	15.0909	1982
14	United Kingdom	4.18632	15.0892	1983
14	United Kingdom	2.10738	15.0955	1984
14	United Kingdom	3.91132	15.1359	1985
14	United Kingdom	2.91171	15.2585	1986
14	United Kingdom	5.16887	15.4084	1987
14	United Kingdom	5.49788	15.5606	1988
14	United Kingdom	2.31093	15.6796	1989
14	United Kingdom	0.433081	15.7488	1990
14	United Kingdom	-1.40849	15.8469	1991
14	United Kingdom	0.129933	15.897	1992
14	United Kingdom	2.24441	15.9105	1993
14	United Kingdom	3.58197	15.9039	1994
14	United Kingdom	2.26078	15.8881	1995
14	United Kingdom	2.23097	15.9066	1996
14	United Kingdom	4.70528	15.9105	1997
14	United Kingdom	3.406	15.9067	1998
14	United Kingdom	2.95138	15.8996	1999
14	United Kingdom	3.13705	15.8931	2000
14	United Kingdom	2.33561	15.9293	2001
14	United Kingdom	1.7471	15.9594	2002
14	United Kingdom	2.84189	15.9865	2003
14	United Kingdom	1.70598	16.0113	2004
14	United Kingdom	2.25121	16.0356	2005
14	United Kingdom	1.94172	16.1098	2006
14	United Kingdom	1.56662	16.1732	2007
14	United Kingdom	-1.06054	16.2509	2008
14	United Kingdom	-4.83649	16.3771	2009
14	United Kingdom	1.27703	16.5697	2010
14	United Kingdom	0.487317	16.8081	2011
14	United Kingdom	0.727543	17.1061	2012
14	United Kingdom	1.50402	17.4299	2013
14	United Kingdom	2.10796	17.728	2014
14	United Kingdom	1.55518	17.9742	2015
14	United Kingdom	0.954372	18.1584	2016
14	United Kingdom	1.05145	18.2911	2017
14	United Kingdom	0.640927	18.3959	2018
14	United Kingdom	0.80056	18.5087	2019
14	United Kingdom	-10.2989	18.6533	2020

## Sheet: SOUTH A
No	Country	GDP	EPOP	Year
1	Argentina	3.72878	5.6698	1961
1	Argentina	-2.42584	5.80478	1962
1	Argentina	-6.78824	5.93894	1963
1	Argentina	8.43724	6.07427	1964
1	Argentina	8.89681	6.21224	1965
1	Argentina	-2.13648	6.36835	1966
1	Argentina	1.67843	6.52095	1967
1	Argentina	3.28694	6.66896	1968
1	Argentina	8.05028	6.81067	1969
1	Argentina	1.47949	6.94549	1970
1	Argentina	4.00747	7.09168	1971
1	Argentina	0.00583595	7.22475	1972
1	Argentina	1.15692	7.34685	1973
1	Argentina	3.85176	7.4599	1974
1	Argentina	-1.58783	7.56505	1975
1	Argentina	-3.50639	7.69777	1976
1	Argentina	5.34299	7.81745	1977
1	Argentina	-5.9164	7.92564	1978
1	Argentina	8.57769	8.02471	1979
1	Argentina	-0.02961	8.1175	1980
1	Argentina	-6.6685	8.19779	1981
1	Argentina	-2.30777	8.27809	1982
1	Argentina	2.68198	8.3574	1983
1	Argentina	-0.0518466	8.43251	1984
1	Argentina	-6.69259	8.503	1985
1	Argentina	4.48433	8.60993	1986
1	Argentina	1.10606	8.69575	1987
1	Argentina	-2.60324	8.76966	1988
1	Argentina	-8.54086	8.84361	1989
1	Argentina	-3.87409	8.92239	1990
1	Argentina	7.61433	9.03202	1991
1	Argentina	6.48763	9.14175	1992
1	Argentina	6.80293	9.2472	1993
1	Argentina	4.50546	9.34026	1994
1	Argentina	-4.03216	9.41818	1995
1	Argentina	4.27459	9.50736	1996
1	Argentina	6.86473	9.58281	1997
1	Argentina	2.681	9.64461	1998
1	Argentina	-4.45518	9.6928	1999
1	Argentina	-1.87494	9.72864	2000
1	Argentina	-5.44705	9.78162	2001
1	Argentina	-11.8548	9.81521	2002
1	Argentina	7.67653	9.83829	2003
1	Argentina	7.88494	9.8615	2004
1	Argentina	7.72949	9.89138	2005
1	Argentina	6.95553	9.94201	2006
1	Argentina	7.92421	9.99532	2007
1	Argentina	3.0295	10.0539	2008
1	Argentina	-6.85423	10.1197	2009
1	Argentina	9.30012	10.195	2010
1	Argentina	4.78868	10.297	2011
1	Argentina	-2.14528	10.401	2012
1	Argentina	1.26569	10.5073	2013
1	Argentina	-3.57858	10.6164	2014
1	Argentina	1.62966	10.7288	2015
1	Argentina	-3.11006	10.86	2016
1	Argentina	1.75765	10.9897	2017
1	Argentina	-3.55009	11.1178	2018
1	Argentina	-3.05585	11.2431	2019
1	Argentina	-10.775	11.3665	2020
2	Bolivia	0.11831	4.46987	1961
2	Bolivia	3.52336	4.39239	1962
2	Bolivia	4.69991	4.30546	1963
2	Bolivia	1.89289	4.21405	1964
2	Bolivia	2.80663	4.12132	1965
2	Bolivia	4.99594	4.08903	1966
2	Bolivia	4.14055	4.05348	1967
2	Bolivia	6.28591	4.01564	1968
2	Bolivia	2.29081	3.97631	1969
2	Bolivia	3.00729	3.93641	1970
2	Bolivia	2.82189	3.9435	1971
2	Bolivia	5.64691	3.94681	1972
2	Bolivia	3.45192	3.94754	1973
2	Bolivia	0.701251	3.94739	1974
2	Bolivia	4.96975	3.94742	1975
2	Bolivia	2.32228	3.9857	1976
2	Bolivia	2.6664	4.02286	1977
2	Bolivia	-0.175361	4.05593	1978
2	Bolivia	-2.01998	4.08107	1979
2	Bolivia	-3.44899	4.09675	1980
2	Bolivia	-1.78664	4.15698	1981
2	Bolivia	-5.87581	4.21413	1982
2	Bolivia	-5.95823	4.27099	1983
2	Bolivia	-2.20048	4.33035	1984
2	Bolivia	-3.67062	4.39349	1985
2	Bolivia	-4.57623	4.44014	1986
2	Bolivia	0.337258	4.48463	1987
2	Bolivia	0.759238	4.53085	1988
2	Bolivia	1.61586	4.58355	1989
2	Bolivia	2.44514	4.64497	1990
2	Bolivia	3.06529	4.70014	1991
2	Bolivia	-0.475045	4.76058	1992
2	Bolivia	2.10288	4.82209	1993
2	Bolivia	2.50946	4.87877	1994
2	Bolivia	2.5422	4.92802	1995
2	Bolivia	2.25602	4.99862	1996
2	Bolivia	2.86258	5.0644	1997
2	Bolivia	2.96284	5.12654	1998
2	Bolivia	-1.52283	5.1862	1999
2	Bolivia	0.544855	5.2447	2000
2	Bolivia	-0.23574	5.31121	2001
2	Bolivia	0.579785	5.376	2002
2	Bolivia	0.831475	5.44396	2003
2	Bolivia	2.29839	5.5206	2004
2	Bolivia	2.57493	5.60925	2005
2	Bolivia	2.97725	5.69704	2006
2	Bolivia	2.78137	5.79339	2007
2	Bolivia	4.36849	5.89688	2008
2	Bolivia	1.64916	6.00514	2009
2	Bolivia	2.4293	6.11717	2010
2	Bolivia	3.51107	6.24275	2011
2	Bolivia	3.45366	6.36815	2012
2	Bolivia	5.12759	6.4946	2013
2	Bolivia	3.84375	6.62353	2014
2	Bolivia	3.2827	6.75614	2015
2	Bolivia	2.73198	6.90062	2016
2	Bolivia	2.69616	7.04588	2017
2	Bolivia	2.75216	7.19195	2018
2	Bolivia	0.796516	7.33863	2019
2	Bolivia	-9.08616	7.4872	2020
3	Brazil	7.11193	3.19616	1961
3	Brazil	2.18669	3.24073	1962
3	Brazil	-2.01728	3.28093	1963
3	Brazil	0.559752	3.31261	1964
3	Brazil	0.199507	3.33479	1965
3	Brazil	1.32716	3.35992	1966
3	Brazil	2.12743	3.37872	1967
3	Brazil	8.52869	3.39487	1968
3	Brazil	6.94408	3.41258	1969
3	Brazil	6.06348	3.43452	1970
3	Brazil	8.58967	3.4761	1971
3	Brazil	9.38616	3.51655	1972
3	Brazil	11.3035	3.55612	1973
3	Brazil	6.49411	3.59473	1974
3	Brazil	2.74605	3.63208	1975
3	Brazil	7.21569	3.68222	1976
3	Brazil	2.15509	3.7275	1977
3	Brazil	0.814356	3.76769	1978
3	Brazil	4.26895	3.80171	1979
3	Brazil	6.56557	3.82962	1980
3	Brazil	-6.61877	3.86373	1981
3	Brazil	-1.74784	3.89142	1982
3	Brazil	-5.61135	3.9158	1983
3	Brazil	2.93548	3.94112	1984
3	Brazil	5.63929	3.97087	1985
3	Brazil	5.77172	4.02294	1986
3	Brazil	1.55348	4.07625	1987
3	Brazil	-2.00557	4.13238	1988
3	Brazil	1.37322	4.19368	1989
3	Brazil	-4.84187	4.26176	1990
3	Brazil	-0.258458	4.36659	1991
3	Brazil	-2.15186	4.47278	1992
3	Brazil	2.93706	4.57667	1993
3	Brazil	3.62759	4.67307	1994
3	Brazil	2.74938	4.76007	1995
3	Brazil	0.596456	4.8609	1996
3	Brazil	1.7906	4.95174	1997
3	Brazil	-1.18436	5.04053	1998
3	Brazil	-1.00914	5.13769	1999
3	Brazil	2.91183	5.2492	2000
3	Brazil	0.0133709	5.38707	2001
3	Brazil	1.70947	5.53963	2002
3	Brazil	-0.122934	5.69962	2003
3	Brazil	4.49708	5.85634	2004
3	Brazil	2.0263	6.00548	2005
3	Brazil	2.83476	6.1652	2006
3	Brazil	4.9747	6.31729	2007
3	Brazil	4.05441	6.47039	2008
3	Brazil	-1.08194	6.63596	2009
3	Brazil	6.52437	6.82081	2010
3	Brazil	3.0264	7.0309	2011
3	Brazil	1.01452	7.25283	2012
3	Brazil	2.10891	7.48907	2013
3	Brazil	-0.352483	7.74189	2014
3	Brazil	-4.35148	8.01304	2015
3	Brazil	-4.06941	8.30169	2016
3	Brazil	0.508338	8.60549	2017
3	Brazil	0.98896	8.92284	2018
3	Brazil	0.651853	9.25161	2019
3	Brazil	-4.74055	9.59227	2020
4	Chile	3.08029	3.8149	1961
4	Chile	1.90255	3.86826	1962
4	Chile	3.71738	3.91407	1963
4	Chile	0.563879	3.95506	1964
4	Chile	-0.933526	3.99262	1965
4	Chile	9.25234	4.04035	1966
4	Chile	1.8441	4.08428	1967
4	Chile	1.87701	4.12581	1968
4	Chile	2.24854	4.16594	1969
4	Chile	0.186174	4.20561	1970
4	Chile	7.66644	4.27089	1971
4	Chile	-2.59677	4.33299	1972
4	Chile	-6.52934	4.3927	1973
4	Chile	0.782173	4.45093	1974
4	Chile	-14.2564	4.50831	1975
4	Chile	2.24408	4.59508	1976
4	Chile	8.76719	4.6794	1977
4	Chile	6.0851	4.76034	1978
4	Chile	6.822	4.83593	1979
4	Chile	6.43129	4.906	1980
4	Chile	5.02922	4.99326	1981
4	Chile	-12.241	5.07718	1982
4	Chile	-6.32592	5.16022	1983
4	Chile	2.63685	5.24477	1984
4	Chile	2.49014	5.33292	1985
4	Chile	3.78088	5.43932	1986
4	Chile	4.80091	5.54184	1987
4	Chile	5.63401	5.65007	1988
4	Chile	8.14688	5.77728	1989
4	Chile	1.65325	5.92977	1990
4	Chile	6.04187	6.09761	1991
4	Chile	9.34716	6.28571	1992
4	Chile	4.8681	6.48287	1993
4	Chile	3.38864	6.67328	1994
4	Chile	7.30835	6.8496	1995
4	Chile	5.29098	7.02466	1996
4	Chile	5.98309	7.18949	1997
4	Chile	2.99066	7.34691	1998
4	Chile	-1.62759	7.49987	1999
4	Chile	4.09431	7.65083	2000
4	Chile	2.14618	7.8102	2001
4	Chile	2.00059	7.96138	2002
4	Chile	3.00588	8.1115	2003
4	Chile	6.10281	8.26773	2004
4	Chile	4.64676	8.43399	2005
4	Chile	5.20038	8.60028	2006
4	Chile	3.79032	8.77377	2007
4	Chile	2.42625	8.95719	2008
4	Chile	-2.60145	9.15242	2009
4	Chile	4.75024	9.36205	2010
4	Chile	5.05771	9.5671	2011
4	Chile	4.30919	9.78518	2012
4	Chile	3.03157	10.0233	2013
4	Chile	0.692523	10.2916	2014
4	Chile	1.10598	10.5964	2015
4	Chile	0.372099	10.8784	2016
4	Chile	-0.247251	11.1919	2017
4	Chile	2.28112	11.5298	2018
4	Chile	-0.245036	11.8815	2019
4	Chile	-6.58076	12.2427	2020
5	Colombia	1.85365	2.92232	1961
5	Colombia	2.17359	2.9196	1962
5	Colombia	0.140302	2.91385	1963
5	Colombia	2.98221	2.90834	1964
5	Colombia	0.556755	2.90524	1965
5	Colombia	2.21009	2.924	1966
5	Colombia	1.20689	2.94483	1967
5	Colombia	3.04401	2.9668	1968
5	Colombia	3.32234	2.98874	1969
5	Colombia	3.54959	3.01116	1970
5	Colombia	3.43778	3.05437	1971
5	Colombia	5.21873	3.09518	1972
5	Colombia	4.36789	3.13643	1973
5	Colombia	3.43717	3.18077	1974
5	Colombia	0.0820464	3.22868	1975
5	Colombia	2.41915	3.2982	1976
5	Colombia	1.85534	3.36486	1977
5	Colombia	6.07098	3.42761	1978
5	Colombia	3.05901	3.48549	1979
5	Colombia	1.81407	3.53884	1980
5	Colombia	0.0596086	3.59117	1981
5	Colombia	-1.22566	3.64229	1982
5	Colombia	-0.592211	3.69333	1983
5	Colombia	1.17647	3.74504	1984
5	Colombia	0.972878	3.79883	1985
5	Colombia	3.67355	3.86811	1986
5	Colombia	3.26483	3.93692	1987
5	Colombia	2.01343	4.00717	1988
5	Colombia	1.39099	4.08118	1989
5	Colombia	2.24985	4.16029	1990
5	Colombia	0.0202159	4.24871	1991
5	Colombia	2.03721	4.33718	1992
5	Colombia	3.37717	4.42769	1993
5	Colombia	3.83885	4.52252	1994
5	Colombia	3.28894	4.62323	1995
5	Colombia	0.253053	4.73066	1996
5	Colombia	1.65522	4.84513	1997
5	Colombia	-1.10926	4.96431	1998
5	Colombia	-5.76419	5.08414	1999
5	Colombia	1.28737	5.20337	2000
5	Colombia	0.0967795	5.32856	2001
5	Colombia	0.950681	5.45101	2002
5	Colombia	2.39394	5.57378	2003
5	Colombia	3.85081	5.70108	2004
5	Colombia	3.42332	5.83607	2005
5	Colombia	5.3504	5.9648	2006
5	Colombia	5.42863	6.10133	2007
5	Colombia	2.07578	6.24869	2008
5	Colombia	0.0207132	6.40943	2009
5	Colombia	3.40253	6.58642	2010
5	Colombia	5.91724	6.77742	2011
5	Colombia	2.98127	6.97764	2012
5	Colombia	4.18482	7.19288	2013
5	Colombia	3.4484	7.43066	2014
5	Colombia	1.75788	7.69469	2015
5	Colombia	0.700689	7.93629	2016
5	Colombia	-0.163409	8.19909	2017
5	Colombia	1.01286	8.47805	2018
5	Colombia	1.88927	8.76583	2019
5	Colombia	-7.84221	9.06056	2020
6	Ecuador	2.189	4.67139	1961
6	Ecuador	1.97354	4.62543	1962
6	Ecuador	-0.777889	4.56829	1963
6	Ecuador	4.35284	4.5091	1964
6	Ecuador	0.318379	4.45128	1965
6	Ecuador	-3.20863	4.4114	1966
6	Ecuador	1.5993	4.37021	1967
6	Ecuador	-1.03544	4.32734	1968
6	Ecuador	1.65264	4.28138	1969
6	Ecuador	3.80795	4.23246	1970
6	Ecuador	3.26336	4.2037	1971
6	Ecuador	2.04557	4.17093	1972
6	Ecuador	10.7558	4.13782	1973
6	Ecuador	8.12835	4.10919	1974
6	Ecuador	7.94079	4.08758	1975
6	Ecuador	4.50654	4.09387	1976
6	Ecuador	-1.09113	4.10346	1977
6	Ecuador	2.9375	4.11246	1978
6	Ecuador	1.04588	4.11565	1979
6	Ecuador	1.0462	4.11098	1980
6	Ecuador	2.92708	4.12055	1981
6	Ecuador	-1.91863	4.12148	1982
6	Ecuador	-2.82363	4.11804	1983
6	Ecuador	0.0853756	4.11496	1984
6	Ecuador	1.38266	4.11497	1985
6	Ecuador	0.9442	4.13392	1986
6	Ecuador	-2.66696	4.15349	1987
6	Ecuador	3.35908	4.17504	1988
6	Ecuador	-1.38287	4.19968	1989
6	Ecuador	1.25728	4.22857	1990
6	Ecuador	1.88589	4.27615	1991
6	Ecuador	-0.207485	4.32618	1992
6	Ecuador	-0.30905	4.37888	1993
6	Ecuador	1.96491	4.4339	1994
6	Ecuador	0.0459149	4.49143	1995
6	Ecuador	-0.423721	4.56904	1996
6	Ecuador	2.16048	4.64606	1997
6	Ecuador	1.17561	4.72399	1998
6	Ecuador	-6.60492	4.80463	1999
6	Ecuador	-0.813578	4.88943	2000
6	Ecuador	2.13471	4.98036	2001
6	Ecuador	2.28463	5.07458	2002
6	Ecuador	0.984821	5.17389	2003
6	Ecuador	6.40666	5.28006	2004
6	Ecuador	3.54393	5.39442	2005
6	Ecuador	2.66928	5.50784	2006
6	Ecuador	0.494765	5.62809	2007
6	Ecuador	4.60702	5.75216	2008
6	Ecuador	-1.0581	5.8752	2009
6	Ecuador	1.89287	5.9957	2010
6	Ecuador	6.22102	6.10117	2011
6	Ecuador	4.07029	6.20193	2012
6	Ecuador	3.38727	6.31	2013
6	Ecuador	2.19897	6.44079	2014
6	Ecuador	-1.50763	6.60245	2015
6	Ecuador	-2.89802	6.76381	2016
6	Ecuador	0.573913	6.95114	2017
6	Ecuador	-0.483429	7.15729	2018
6	Ecuador	-1.65325	7.3722	2019
6	Ecuador	-9.15874	7.5911	2020
7	Suriname	1.95151	4.10116	1961
7	Suriname	1.17133	4.06588	1962
7	Suriname	2.87457	4.05357	1963
7	Suriname	3.73264	4.05002	1964
7	Suriname	9.04728	4.0403	1965
7	Suriname	15.9514	4.02622	1966
7	Suriname	9.03112	4.00506	1967
7	Suriname	4.9208	3.97812	1968
7	Suriname	2.48142	3.94472	1969
7	Suriname	1.48522	3.91052	1970
7	Suriname	3.53306	3.94463	1971
7	Suriname	-0.242556	3.96296	1972
7	Suriname	-0.992671	3.96147	1973
7	Suriname	1.3	3.94451	1974
7	Suriname	3.49567	3.92177	1975
7	Suriname	9.19058	4.05752	1976
7	Suriname	10.2924	4.18583	1977
7	Suriname	6.46485	4.29686	1978
7	Suriname	-0.800281	4.38189	1979
7	Suriname	-8.97883	4.43787	1980
7	Suriname	6.91771	4.471	1981
7	Suriname	-4.40783	4.47966	1982
7	Suriname	-4.25943	4.48415	1983
7	Suriname	-2.55629	4.50467	1984
7	Suriname	0.917013	4.55162	1985
7	Suriname	-0.681018	4.55899	1986
7	Suriname	-7.89859	4.59535	1987
7	Suriname	5.62558	4.64924	1988
7	Suriname	2.04689	4.70252	1989
7	Suriname	-6.40614	4.74889	1990
7	Suriname	0.750482	4.82972	1991
7	Suriname	-1.42562	4.8995	1992
7	Suriname	-8.30648	4.96227	1993
7	Suriname	1.7196	5.02982	1994
7	Suriname	-1.52812	5.1076	1995
7	Suriname	-0.432275	5.21203	1996
7	Suriname	4.31336	5.30319	1997
7	Suriname	1.03793	5.37937	1998
7	Suriname	-2.57418	5.4398	1999
7	Suriname	0.893731	5.49147	2000
7	Suriname	2.96903	5.58795	2001
7	Suriname	1.5947	5.68354	2002
7	Suriname	5.05604	5.77487	2003
7	Suriname	7.23804	5.85097	2004
7	Suriname	3.29047	5.91194	2005
7	Suriname	4.5727	5.97592	2006
7	Suriname	3.90056	6.02546	2007
7	Suriname	2.94695	6.0678	2008
7	Suriname	1.83392	6.11629	2009
7	Suriname	3.97368	6.17409	2010
7	Suriname	4.65258	6.25753	2011
7	Suriname	1.53869	6.34556	2012
7	Suriname	1.79595	6.4357	2013
7	Suriname	-0.828633	6.52445	2014
7	Suriname	-4.42305	6.60904	2015
7	Suriname	-5.88315	6.7077	2016
7	Suriname	0.56701	6.80496	2017
7	Suriname	3.94869	6.90637	2018
7	Suriname	0.163587	7.01513	2019
7	Suriname	-15.2682	7.13497	2020
8	Latin America & Caribbean	3.77643	3.63065	1961
8	Latin America & Caribbean	1.10176	3.66686	1962
8	Latin America & Caribbean	-0.662552	3.69925	1963
8	Latin America & Caribbean	4.3536	3.72888	1964
8	Latin America & Caribbean	3.04152	3.7568	1965
8	Latin America & Caribbean	1.54308	3.79451	1966
8	Latin America & Caribbean	1.85657	3.83062	1967
8	Latin America & Caribbean	4.8302	3.86528	1968
8	Latin America & Caribbean	4.33426	3.89787	1969
8	Latin America & Caribbean	3.47691	3.92861	1970
8	Latin America & Caribbean	4.36908	3.97349	1971
8	Latin America & Caribbean	4.66498	4.01256	1972
8	Latin America & Caribbean	5.50238	4.04804	1973
8	Latin America & Caribbean	4.11609	4.0827	1974
8	Latin America & Caribbean	1.19783	4.11783	1975
8	Latin America & Caribbean	2.93151	4.17274	1976
8	Latin America & Caribbean	2.42947	4.22568	1977
8	Latin America & Caribbean	1.51158	4.27524	1978
8	Latin America & Caribbean	4.98386	4.31865	1979
8	Latin America & Caribbean	4.36358	4.3552	1980
8	Latin America & Caribbean	-1.44217	4.39437	1981
8	Latin America & Caribbean	-2.53094	4.42669	1982
8	Latin America & Caribbean	-4.16958	4.45625	1983
8	Latin America & Caribbean	1.64612	4.4878	1984
8	Latin America & Caribbean	1.11192	4.52432	1985
8	Latin America & Caribbean	1.90746	4.57913	1986
8	Latin America & Caribbean	1.23148	4.63436	1987
8	Latin America & Caribbean	-1.32348	4.69177	1988
8	Latin America & Caribbean	-0.0796707	4.75321	1989
8	Latin America & Caribbean	-1.81567	4.81969	1990
8	Latin America & Caribbean	1.31487	4.90429	1991
8	Latin America & Caribbean	0.762028	4.99071	1992
8	Latin America & Caribbean	2.28948	5.07701	1993
8	Latin America & Caribbean	3.41833	5.16004	1994
8	Latin America & Caribbean	-0.752294	5.23893	1995
8	Latin America & Caribbean	2.37413	5.33022	1996
8	Latin America & Caribbean	3.62424	5.41604	1997
8	Latin America & Caribbean	1.06787	5.49965	1998
8	Latin America & Caribbean	-0.868393	5.58531	1999
8	Latin America & Caribbean	2.07753	5.67585	2000
8	Latin America & Caribbean	-0.91383	5.78215	2001
8	Latin America & Caribbean	-0.834141	5.89118	2002
8	Latin America & Caribbean	1.18134	6.00292	2003
8	Latin America & Caribbean	4.26767	6.11634	2004
8	Latin America & Caribbean	2.71829	6.23173	2005
8	Latin America & Caribbean	3.7977	6.35109	2006
8	Latin America & Caribbean	4.03033	6.47117	2007
8	Latin America & Caribbean	2.51568	6.59504	2008
8	Latin America & Caribbean	-3.1262	6.72626	2009
8	Latin America & Caribbean	5.26069	6.86731	2010
8	Latin America & Caribbean	3.29157	7.02138	2011
8	Latin America & Caribbean	1.3916	7.18101	2012
8	Latin America & Caribbean	1.77779	7.3511	2013
8	Latin America & Caribbean	0.314383	7.53744	2014
8	Latin America & Caribbean	-0.478819	7.74399	2015
8	Latin America & Caribbean	-1.13568	7.9619	2016
8	Latin America & Caribbean	0.903433	8.19616	2017
8	Latin America & Caribbean	0.68531	8.44334	2018
8	Latin America & Caribbean	-0.108421	8.70193	2019
8	Latin America & Caribbean	-7.46579	8.96862	2020
9	Trinidad and Tobago	11.8164	3.44454	1961
9	Trinidad and Tobago	1.03421	3.41262	1962
9	Trinidad and Tobago	4.12321	3.37577	1963
9	Trinidad and Tobago	6.35795	3.34163	1964
9	Trinidad and Tobago	-0.313594	3.31313	1965
9	Trinidad and Tobago	3.21053	3.4624	1966
9	Trinidad and Tobago	1.37913	3.63043	1967
9	Trinidad and Tobago	4.58676	3.81051	1968
9	Trinidad and Tobago	2.03002	3.98672	1969
9	Trinidad and Tobago	2.63854	4.15069	1970
9	Trinidad and Tobago	-0.0587089	4.30441	1971
9	Trinidad and Tobago	4.42736	4.43047	1972
9	Trinidad and Tobago	0.22061	4.54293	1973
9	Trinidad and Tobago	2.29989	4.66285	1974
9	Trinidad and Tobago	0.0269666	4.79753	1975
9	Trinidad and Tobago	4.93431	4.92563	1976
9	Trinidad and Tobago	7.6406	5.0674	1977
9	Trinidad and Tobago	8.518	5.21101	1978
9	Trinidad and Tobago	2.13705	5.33482	1979
9	Trinidad and Tobago	8.75247	5.42681	1980
9	Trinidad and Tobago	2.94115	5.48466	1981
9	Trinidad and Tobago	2.12781	5.50767	1982
9	Trinidad and Tobago	-11.7231	5.50844	1983
9	Trinidad and Tobago	-7.139	5.50718	1984
9	Trinidad and Tobago	-5.3658	5.51575	1985
9	Trinidad and Tobago	-4.34872	5.54361	1986
9	Trinidad and Tobago	-5.45262	5.5865	1987
9	Trinidad and Tobago	-4.68715	5.635	1988
9	Trinidad and Tobago	-1.54193	5.67701	1989
9	Trinidad and Tobago	0.822282	5.70716	1990
9	Trinidad and Tobago	2.44236	5.78943	1991
9	Trinidad and Tobago	9.41845	5.85655	1992
9	Trinidad and Tobago	-1.22184	5.91356	1993
9	Trinidad and Tobago	3.07633	5.96765	1994
9	Trinidad and Tobago	3.42313	6.02169	1995
9	Trinidad and Tobago	6.84934	6.11507	1996
9	Trinidad and Tobago	7.32733	6.20273	1997
9	Trinidad and Tobago	7.96508	6.28963	1998
9	Trinidad and Tobago	7.8344	6.37985	1999
9	Trinidad and Tobago	6.6287	6.47601	2000
9	Trinidad and Tobago	3.80252	6.60686	2001
9	Trinidad and Tobago	7.46489	6.74195	2002
9	Trinidad and Tobago	13.8745	6.88539	2003
9	Trinidad and Tobago	7.4019	7.04003	2004
9	Trinidad and Tobago	5.68612	7.20816	2005
9	Trinidad and Tobago	12.6818	7.40587	2006
9	Trinidad and Tobago	4.28202	7.61565	2007
9	Trinidad and Tobago	2.91987	7.83564	2008
9	Trinidad and Tobago	-4.86017	8.06227	2009
9	Trinidad and Tobago	2.76131	8.29584	2010
9	Trinidad and Tobago	-0.894	8.55036	2011
9	Trinidad and Tobago	0.619789	8.80981	2012
9	Trinidad and Tobago	1.55742	9.07902	2013
9	Trinidad and Tobago	-1.54016	9.36378	2014
9	Trinidad and Tobago	0.891689	9.66761	2015
9	Trinidad and Tobago	-6.09733	10.0088	2016
9	Trinidad and Tobago	-3.44273	10.3646	2017
9	Trinidad and Tobago	-0.350172	10.735	2018
9	Trinidad and Tobago	-1.60945	11.1182	2019
9	Trinidad and Tobago	-8.12969	11.5146	2020
10	Uruguay	1.17649	8.21167	1961
10	Uruguay	-2.79173	8.25709	1962
10	Uruguay	-1.01716	8.30063	1963
10	Uruguay	1.27759	8.34636	1964
10	Uruguay	-0.047676	8.39803	1965
10	Uruguay	1.99039	8.50748	1966
10	Uruguay	-4.61042	8.61933	1967
10	Uruguay	0.983032	8.72912	1968
10	Uruguay	5.09677	8.82842	1969
10	Uruguay	1.79558	8.91411	1970
10	Uruguay	-0.551988	9.08717	1971
10	Uruguay	-1.43062	9.23107	1972
10	Uruguay	0.251962	9.36467	1973
10	Uruguay	2.82309	9.51151	1974
10	Uruguay	5.8691	9.68187	1975
10	Uruguay	3.52582	9.84436	1976
10	Uruguay	0.90194	10.0323	1977
10	Uruguay	4.68635	10.2253	1978
10	Uruguay	5.46712	10.3931	1979
10	Uruguay	5.12797	10.5219	1980
10	Uruguay	0.893887	10.6517	1981
10	Uruguay	-10.3453	10.7461	1982
10	Uruguay	-10.8537	10.8184	1983
10	Uruguay	-1.77701	10.8898	1984
10	Uruguay	0.817309	10.973	1985
10	Uruguay	8.12291	11.1168	1986
10	Uruguay	7.32278	11.2467	1987
10	Uruguay	0.848218	11.372	1988
10	Uruguay	0.452844	11.5014	1989
10	Uruguay	-0.379827	11.6376	1990
10	Uruguay	2.80949	11.8086	1991
10	Uruguay	7.15141	11.9824	1992
10	Uruguay	1.90564	12.1525	1993
10	Uruguay	6.49663	12.3096	1994
10	Uruguay	-2.15446	12.4498	1995
10	Uruguay	4.82668	12.6208	1996
10	Uruguay	7.7917	12.7751	1997
10	Uruguay	3.8553	12.9077	1998
10	Uruguay	-2.44173	13.0135	1999
10	Uruguay	-2.27642	13.092	2000
10	Uruguay	-4.01002	13.2359	2001
10	Uruguay	-7.74796	13.3427	2002
10	Uruguay	0.87762	13.4258	2003
10	Uruguay	5.07292	13.5014	2004
10	Uruguay	7.45001	13.5784	2005
10	Uruguay	3.98576	13.6703	2006
10	Uruguay	6.33845	13.7582	2007
10	Uruguay	6.90444	13.8426	2008
10	Uruguay	3.94925	13.9225	2009
10	Uruguay	7.49543	14.0015	2010
10	Uruguay	4.86081	14.1045	2011
10	Uruguay	3.23026	14.1985	2012
10	Uruguay	4.31459	14.2896	2013
10	Uruguay	2.90474	14.3834	2014
10	Uruguay	0.0302704	14.4831	2015
10	Uruguay	1.32968	14.5913	2016
10	Uruguay	1.25793	14.7002	2017
10	Uruguay	0.109558	14.8145	2018
10	Uruguay	-0.010199	14.9412	2019
10	Uruguay	-6.18382	15.0877	2020
11	Peru	4.35061	3.44515	1961
11	Peru	6.93527	3.4649	1962
11	Peru	1.37794	3.47639	1963
11	Peru	3.54267	3.47907	1964
11	Peru	2.66325	3.47341	1965
11	Peru	5.2343	3.47929	1966
11	Peru	0.992878	3.47704	1967
11	Peru	-2.58934	3.47048	1968
11	Peru	0.689144	3.46349	1969
11	Peru	0.547966	3.45827	1970
11	Peru	1.74396	3.48042	1971
11	Peru	0.672028	3.50038	1972
11	Peru	3.4128	3.51795	1973
11	Peru	6.46433	3.53317	1974
11	Peru	1.54413	3.54636	1975
11	Peru	-1.20345	3.57104	1976
11	Peru	-2.24173	3.59371	1977
11	Peru	-5.12337	3.61321	1978
11	Peru	1.47567	3.62722	1979
11	Peru	3.32175	3.63522	1980
11	Peru	2.98278	3.66339	1981
11	Peru	-2.61081	3.68364	1982
11	Peru	-12.5187	3.70025	1983
11	Peru	1.20168	3.71838	1984
11	Peru	-0.277752	3.74086	1985
11	Peru	6.95127	3.79179	1986
11	Peru	7.28199	3.8442	1987
11	Peru	-11.4199	3.89775	1988
11	Peru	-14.1812	3.9518	1989
11	Peru	-6.95098	4.00669	1990
11	Peru	0.172594	4.0735	1991
11	Peru	-2.46518	4.1419	1992
11	Peru	3.25942	4.21323	1993
11	Peru	10.2212	4.28957	1994
11	Peru	5.43212	4.37235	1995
11	Peru	0.91085	4.46437	1996
11	Peru	4.54616	4.56027	1997
11	Peru	-2.1273	4.65934	1998
11	Peru	-0.140576	4.76029	1999
11	Peru	1.21314	4.86278	2000
11	Peru	-0.656178	4.99475	2001
11	Peru	4.27967	5.12258	2002
11	Peru	3.13277	5.2469	2003
11	Peru	4.0007	5.36806	2004
11	Peru	5.36237	5.48704	2005
11	Peru	6.6262	5.62936	2006
11	Peru	7.63365	5.77176	2007
11	Peru	8.2506	5.91592	2008
11	Peru	0.287055	6.06346	2009
11	Peru	7.45537	6.21565	2010
11	Peru	5.46742	6.39835	2011
11	Peru	5.26751	6.59846	2012
11	Peru	4.90258	6.81826	2013
11	Peru	1.30566	7.05984	2014
11	Peru	1.96334	7.3256	2015
11	Peru	2.4229	7.55774	2016
11	Peru	0.829126	7.8108	2017
11	Peru	2.19795	8.08839	2018
11	Peru	0.565474	8.39348	2019
11	Peru	-12.3921	8.72526	2020
12	Paraguay	4.1349	3.23354	1961
12	Paraguay	0.617054	3.26446	1962
12	Paraguay	1.98294	3.29218	1963
12	Paraguay	1.49172	3.32114	1964
12	Paraguay	3.3951	3.35307	1965
12	Paraguay	-0.679705	3.38054	1966
12	Paraguay	6.28848	3.40659	1967
12	Paraguay	1.81031	3.43238	1968
12	Paraguay	2.03438	3.45878	1969
12	Paraguay	2.93625	3.487	1970
12	Paraguay	2.99446	3.52104	1971
12	Paraguay	4.11565	3.5562	1972
12	Paraguay	4.79037	3.59127	1973
12	Paraguay	5.81911	3.62382	1974
12	Paraguay	4.27151	3.65303	1975
12	Paraguay	4.87217	3.6986	1976
12	Paraguay	8.68967	3.7334	1977
12	Paraguay	9.14477	3.76208	1978
12	Paraguay	8.90328	3.79065	1979
12	Paraguay	8.67583	3.82176	1980
12	Paraguay	6.12525	3.84691	1981
12	Paraguay	-4.20285	3.87266	1982
12	Paraguay	-5.83153	3.89848	1983
12	Paraguay	-0.141331	3.92275	1984
12	Paraguay	1.5397	3.9461	1985
12	Paraguay	1.99969	3.96804	1986
12	Paraguay	4.57877	3.98653	1987
12	Paraguay	3.00516	4.00432	1988
12	Paraguay	4.05619	4.02572	1989
12	Paraguay	1.38629	4.05307	1990
12	Paraguay	0.844793	4.10311	1991
12	Paraguay	-0.835585	4.1558	1992
12	Paraguay	2.39101	4.20545	1993
12	Paraguay	2.82207	4.2434	1994
12	Paraguay	4.34632	4.26637	1995
12	Paraguay	-0.728835	4.29234	1996
12	Paraguay	1.93875	4.30306	1997
12	Paraguay	-2.08196	4.30922	1998
12	Paraguay	-3.41778	4.32498	1999
12	Paraguay	-4.27505	4.35805	2000
12	Paraguay	-2.75656	4.4171	2001
12	Paraguay	-1.89224	4.49144	2002
12	Paraguay	2.4498	4.5752	2003
12	Paraguay	2.28565	4.65924	2004
12	Paraguay	0.493156	4.73974	2005
12	Paraguay	3.22759	4.83688	2006
12	Paraguay	3.92393	4.92729	2007
12	Paraguay	5.04513	5.01683	2008
12	Paraguay	-1.59888	5.11355	2009
12	Paraguay	9.6008	5.22191	2010
12	Paraguay	2.87101	5.33109	2011
12	Paraguay	-2.06145	5.45004	2012
12	Paraguay	6.81658	5.58058	2013
12	Paraguay	3.87716	5.72379	2014
12	Paraguay	1.58379	5.881	2015
12	Paraguay	2.89686	6.05686	2016
12	Paraguay	3.44895	6.24101	2017
12	Paraguay	1.88363	6.43022	2018
12	Paraguay	-1.65407	6.62082	2019
12	Paraguay	-2.21993	6.81098	2020
13	Guyana	1.58743	3.40792	1961
13	Guyana	-1.73201	3.41753	1962
13	Guyana	-14.5745	3.43621	1963
13	Guyana	8.6969	3.45695	1964
13	Guyana	8.16186	3.46404	1965
13	Guyana	3.22954	3.45678	1966
13	Guyana	2.56292	3.45184	1967
13	Guyana	-0.489196	3.46486	1968
13	Guyana	5.51821	3.49079	1969
13	Guyana	2.89675	3.50558	1970
13	Guyana	1.84808	3.52033	1971
13	Guyana	-4.42451	3.52962	1972
13	Guyana	0.140598	3.55397	1973
13	Guyana	6.54428	3.59411	1974
13	Guyana	7.31928	3.6249	1975
13	Guyana	0.425543	3.63585	1976
13	Guyana	-3.70152	3.64115	1977
13	Guyana	-2.78847	3.66746	1978
13	Guyana	-2.61076	3.71463	1979
13	Guyana	1.22584	3.7567	1980
13	Guyana	1.2909	3.76689	1981
13	Guyana	-13.1362	3.7988	1982
13	Guyana	-6.51765	3.88909	1983
13	Guyana	-4.57104	4.01074	1984
13	Guyana	3.03472	4.09431	1985
13	Guyana	-0.123827	3.99322	1986
13	Guyana	1.83133	3.87961	1987
13	Guyana	-2.81982	3.82474	1988
13	Guyana	-4.27137	3.8559	1989
13	Guyana	-2.77081	3.93564	1990
13	Guyana	5.89105	3.97516	1991
13	Guyana	7.16497	3.97715	1992
13	Guyana	7.37972	3.95123	1993
13	Guyana	7.85239	3.91358	1994
13	Guyana	4.70006	3.87395	1995
13	Guyana	8.02604	3.92668	1996
13	Guyana	6.57654	3.97377	1997
13	Guyana	-1.13166	4.01219	1998
13	Guyana	3.52352	4.04349	1999
13	Guyana	-0.973073	4.07639	2000
13	Guyana	2.48704	4.20434	2001
13	Guyana	1.18925	4.34204	2002
13	Guyana	-0.679299	4.47203	2003
13	Guyana	1.48232	4.57051	2004
13	Guyana	-2.00602	4.62285	2005
13	Guyana	5.1044	4.62723	2006
13	Guyana	7.17088	4.60297	2007
13	Guyana	1.55927	4.57475	2008
13	Guyana	3.75201	4.57432	2009
13	Guyana	3.54256	4.61721	2010
13	Guyana	4.97516	4.80168	2011
13	Guyana	4.91365	5.01907	2012
13	Guyana	3.12184	5.25731	2013
13	Guyana	1.14158	5.50132	2014
13	Guyana	0.154463	5.74279	2015
13	Guyana	3.2786	5.97289	2016
13	Guyana	3.21864	6.20713	2017
13	Guyana	3.93299	6.45027	2018
13	Guyana	4.8457	6.71158	2019
13	Guyana	42.7893	6.99954	2020

## Sheet: NORTH A
No	Country	GDP	EPOP	Year
1	Bahamas	5.29616	3.70045	1961
1	Bahamas	5.0038	3.61216	1962
1	Bahamas	5.10114	3.54801	1963
1	Bahamas	5.24116	3.49864	1964
1	Bahamas	5.41521	3.45426	1965
1	Bahamas	4.362	3.41504	1966
1	Bahamas	5.11713	3.38226	1967
1	Bahamas	4.30285	3.37098	1968
1	Bahamas	5.25506	3.3701	1969
1	Bahamas	-8.49672	3.38299	1970
1	Bahamas	-1.01388	3.45968	1971
1	Bahamas	-5.65079	3.51388	1972
1	Bahamas	5.40104	3.55834	1973
1	Bahamas	-18.3669	3.60955	1974
1	Bahamas	-16.5125	3.66286	1975
1	Bahamas	2.99972	3.74425	1976
1	Bahamas	6.83061	3.8427	1977
1	Bahamas	11.6962	3.9518	1978
1	Bahamas	23.3782	4.0474	1979
1	Bahamas	4.17006	4.11366	1980
1	Bahamas	-11.2213	4.16717	1981
1	Bahamas	4.34329	4.17605	1982
1	Bahamas	1.33591	4.16511	1983
1	Bahamas	11.7786	4.1553	1984
1	Bahamas	2.74403	4.15427	1985
1	Bahamas	-0.0943916	4.15535	1986
1	Bahamas	1.18743	4.17559	1987
1	Bahamas	0.578987	4.20366	1988
1	Bahamas	4.9098	4.23782	1989
1	Bahamas	-3.32025	4.26933	1990
1	Bahamas	-5.93657	4.34316	1991
1	Bahamas	-5.64077	4.41042	1992
1	Bahamas	-1.55614	4.47746	1993
1	Bahamas	1.36002	4.54964	1994
1	Bahamas	2.76564	4.63767	1995
1	Bahamas	2.82853	4.76727	1996
1	Bahamas	5.61754	4.90747	1997
1	Bahamas	-5.56733	5.05924	1998
1	Bahamas	10.8762	5.21931	1999
1	Bahamas	2.75776	5.38431	2000
1	Bahamas	1.07434	5.49637	2001
1	Bahamas	1.02251	5.59611	2002
1	Bahamas	-2.98809	5.67498	2003
1	Bahamas	-0.942616	5.73231	2004
1	Bahamas	1.49985	5.78097	2005
1	Bahamas	0.601739	5.85017	2006
1	Bahamas	-0.46411	5.91602	2007
1	Bahamas	-4.11203	5.982	2008
1	Bahamas	-5.79846	6.04827	2009
1	Bahamas	0.0118887	6.11367	2010
1	Bahamas	-0.686873	6.21339	2011
1	Bahamas	1.95313	6.31766	2012
1	Bahamas	-3.62817	6.43246	2013
1	Bahamas	0.110098	6.55635	2014
1	Bahamas	-0.727095	6.69204	2015
1	Bahamas	0.44469	6.87508	2016
1	Bahamas	2.08216	7.06055	2017
1	Bahamas	1.98782	7.2576	2018
1	Bahamas	0.217093	7.48327	2019
1	Bahamas	-17.0787	7.74812	2020
2	Belize	1.977	4.17938	1961
2	Belize	1.99333	4.20706	1962
2	Belize	2.05079	4.23406	1963
2	Belize	2.04148	4.2457	1964
2	Belize	1.91374	4.249	1965
2	Belize	1.67796	4.27264	1966
2	Belize	1.7864	4.28069	1967
2	Belize	4.26087	4.28309	1968
2	Belize	2.28283	4.2822	1969
2	Belize	2.30725	4.29278	1970
2	Belize	1.78437	4.35281	1971
2	Belize	8.1752	4.4011	1972
2	Belize	3.60654	4.45342	1973
2	Belize	11.8208	4.50547	1974
2	Belize	2.06999	4.56251	1975
2	Belize	-1.42393	4.57872	1976
2	Belize	5.06073	4.59088	1977
2	Belize	6.37936	4.58749	1978
2	Belize	5.7464	4.55681	1979
2	Belize	11.2017	4.491	1980
2	Belize	-1.21687	4.46105	1981
2	Belize	-2.68866	4.40858	1982
2	Belize	-4.86498	4.33507	1983
2	Belize	-0.903155	4.25951	1984
2	Belize	-1.79091	4.18261	1985
2	Belize	1.67211	4.14701	1986
2	Belize	7.70924	4.11944	1987
2	Belize	6.91152	4.11053	1988
2	Belize	10.2695	4.11187	1989
2	Belize	9.0173	4.13005	1990
2	Belize	9.37514	4.19248	1991
2	Belize	10.2199	4.27122	1992
2	Belize	4.50062	4.36389	1993
2	Belize	-1.85489	4.45458	1994
2	Belize	-1.9246	4.52641	1995
2	Belize	-1.75058	4.39428	1996
2	Belize	-0.15412	4.25399	1997
2	Belize	-0.167191	4.12171	1998
2	Belize	4.80466	4.00606	1999
2	Belize	9.21235	3.90757	2000
2	Belize	1.4977	3.82964	2001
2	Belize	1.81101	3.75031	2002
2	Belize	6.47638	3.66596	2003
2	Belize	2.10384	3.5768	2004
2	Belize	-0.674808	3.47639	2005
2	Belize	2.11253	3.56813	2006
2	Belize	-2.07477	3.66859	2007
2	Belize	0.861931	3.78133	2008
2	Belize	-2.27735	3.91667	2009
2	Belize	0.508817	4.0789	2010
2	Belize	-0.477502	4.12825	2011
2	Belize	0.0635398	4.1855	2012
2	Belize	-0.957357	4.24974	2013
2	Belize	1.78219	4.32696	2014
2	Belize	0.483912	4.41689	2015
2	Belize	-2.05987	4.51059	2016
2	Belize	-0.185526	4.61587	2017
2	Belize	0.948561	4.73646	2018
2	Belize	-0.137002	4.86739	2019
2	Belize	-15.6101	5.00845	2020
3	Costa Rica	-1.83833	2.99707	1961
3	Costa Rica	1.60538	3.00383	1962
3	Costa Rica	3.07264	3.01557	1963
3	Costa Rica	0.0653769	3.03044	1964
3	Costa Rica	4.59793	3.0499	1965
3	Costa Rica	3.57234	3.08367	1966
3	Costa Rica	2.43307	3.12212	1967
3	Costa Rica	5.31113	3.16457	1968
3	Costa Rica	2.54624	3.21109	1969
3	Costa Rica	4.62247	3.26189	1970
3	Costa Rica	4.03706	3.32845	1971
3	Costa Rica	5.50187	3.39364	1972
3	Costa Rica	5.09517	3.45945	1973
3	Costa Rica	2.97533	3.52706	1974
3	Costa Rica	-0.43241	3.59595	1975
3	Costa Rica	2.84142	3.67612	1976
3	Costa Rica	6.09316	3.75061	1977
3	Costa Rica	3.48429	3.82009	1978
3	Costa Rica	2.16424	3.88435	1979
3	Costa Rica	-1.92556	3.94422	1980
3	Costa Rica	-4.87348	3.99916	1981
3	Costa Rica	-9.77542	4.05318	1982
3	Costa Rica	0.0997509	4.10718	1983
3	Costa Rica	5.13701	4.16163	1984
3	Costa Rica	-1.94664	4.21846	1985
3	Costa Rica	2.77505	4.28604	1986
3	Costa Rica	2.05501	4.35246	1987
3	Costa Rica	0.774638	4.42118	1988
3	Costa Rica	2.95104	4.49705	1989
3	Costa Rica	0.883401	4.5834	1990
3	Costa Rica	-0.373861	4.66046	1991
3	Costa Rica	6.39536	4.74715	1992
3	Costa Rica	4.37322	4.84151	1993
3	Costa Rica	1.90423	4.93987	1994
3	Costa Rica	1.60719	5.0413	1995
3	Costa Rica	-1.07247	5.14035	1996
3	Costa Rica	3.02029	5.23973	1997
3	Costa Rica	4.76253	5.34338	1998
3	Costa Rica	2.02788	5.456	1999
3	Costa Rica	1.8518	5.58085	2000
3	Costa Rica	1.65163	5.7168	2001
3	Costa Rica	1.73111	5.8638	2002
3	Costa Rica	2.73563	6.0206	2003
3	Costa Rica	2.91444	6.18432	2004
3	Costa Rica	2.51248	6.35398	2005
3	Costa Rica	5.84682	6.52258	2006
3	Costa Rica	6.76055	6.69196	2007
3	Costa Rica	3.3654	6.87072	2008
3	Costa Rica	-2.13681	7.07156	2009
3	Costa Rica	4.05681	7.30154	2010
3	Costa Rica	3.14766	7.54048	2011
3	Costa Rica	3.65396	7.80636	2012
3	Costa Rica	1.32529	8.09197	2013
3	Costa Rica	2.39171	8.38592	2014
3	Costa Rica	2.53138	8.68315	2015
3	Costa Rica	3.10831	8.96546	2016
3	Costa Rica	3.09257	9.25051	2017
3	Costa Rica	1.04598	9.54985	2018
3	Costa Rica	1.19399	9.88044	2019
3	Costa Rica	-5.41234	10.2531	2020
4	Dominican Republic	-5.52695	2.54677	1961
4	Dominican Republic	13.2331	2.54458	1962
4	Dominican Republic	3.07512	2.53967	1963
4	Dominican Republic	3.38291	2.53401	1964
4	Dominican Republic	-15.2047	2.52934	1965
4	Dominican Republic	10.0017	2.54423	1966
4	Dominican Republic	0.237465	2.55706	1967
4	Dominican Republic	-2.69827	2.56898	1968
4	Dominican Republic	7.70736	2.58021	1969
4	Dominican Republic	14.9005	2.59196	1970
4	Dominican Republic	7.81694	2.62231	1971
4	Dominican Republic	7.41667	2.65034	1972
4	Dominican Republic	9.91425	2.67745	1973
4	Dominican Republic	3.25942	2.7046	1974
4	Dominican Republic	2.52602	2.73347	1975
4	Dominican Republic	4.07528	2.78096	1976
4	Dominican Republic	2.42438	2.8273	1977
4	Dominican Republic	-0.295014	2.87303	1978
4	Dominican Republic	2.09486	2.91902	1979
4	Dominican Republic	5.5108	2.96635	1980
4	Dominican Republic	1.96153	3.03369	1981
4	Dominican Republic	-0.511563	3.09906	1982
4	Dominican Republic	2.40215	3.16406	1983
4	Dominican Republic	-0.859599	3.23041	1984
4	Dominican Republic	-4.1283	3.29988	1985
4	Dominican Republic	1.43902	3.38618	1986
4	Dominican Republic	7.94178	3.47225	1987
4	Dominican Republic	0.16882	3.5583	1988
4	Dominican Republic	2.39486	3.64441	1989
4	Dominican Republic	-7.25171	3.73141	1990
4	Dominican Republic	-0.956919	3.83293	1991
4	Dominican Republic	9.15026	3.93115	1992
4	Dominican Republic	5.39935	4.02798	1993
4	Dominican Republic	0.767792	4.12661	1994
4	Dominican Republic	3.85357	4.22915	1995
4	Dominican Republic	4.19846	4.34467	1996
4	Dominican Republic	7.11226	4.4607	1997
4	Dominican Republic	5.02537	4.57679	1998
4	Dominican Republic	4.30382	4.69204	1999
4	Dominican Republic	3.07998	4.80657	2000
4	Dominican Republic	0.942845	4.93379	2001
4	Dominican Republic	2.98157	5.0577	2002
4	Dominican Republic	-2.7429	5.17586	2003
4	Dominican Republic	1.15147	5.28481	2004
4	Dominican Republic	7.9509	5.38361	2005
4	Dominican Republic	7.73642	5.4837	2006
4	Dominican Republic	6.03369	5.57411	2007
4	Dominican Republic	1.90851	5.66108	2008
4	Dominican Republic	-0.304581	5.75192	2009
4	Dominican Republic	7.01678	5.85177	2010
4	Dominican Republic	1.89221	5.96682	2011
4	Dominican Republic	1.50001	6.0872	2012
4	Dominican Republic	3.65082	6.2156	2013
4	Dominican Republic	5.81879	6.35552	2014
4	Dominican Republic	5.71552	6.50972	2015
4	Dominican Republic	5.46863	6.68918	2016
4	Dominican Republic	3.51807	6.87999	2017
4	Dominican Republic	5.83454	7.08282	2018
4	Dominican Republic	3.9584	7.29839	2019
4	Dominican Republic	-7.65706	7.5277	2020
5	Guatemala	1.28059	2.66107	1961
5	Guatemala	0.540718	2.68507	1962
5	Guatemala	6.38634	2.70466	1963
5	Guatemala	1.64896	2.7233	1964
5	Guatemala	1.42894	2.74209	1965
5	Guatemala	2.59421	2.77652	1966
5	Guatemala	1.29363	2.80928	1967
5	Guatemala	5.89881	2.8365	1968
5	Guatemala	2.05938	2.85342	1969
5	Guatemala	3.09005	2.859	1970
5	Guatemala	3.04566	2.87414	1971
5	Guatemala	4.81658	2.87924	1972
5	Guatemala	4.32752	2.87826	1973
5	Guatemala	3.96452	2.87627	1974
5	Guatemala	-0.325595	2.87675	1975
5	Guatemala	5.00946	2.89994	1976
5	Guatemala	5.41043	2.92288	1977
5	Guatemala	2.60852	2.94302	1978
5	Guatemala	2.24133	2.95847	1979
5	Guatemala	1.20355	2.96933	1980
5	Guatemala	-1.92711	2.99502	1981
5	Guatemala	-6.07341	3.01691	1982
5	Guatemala	-5.18224	3.03768	1983
5	Guatemala	-2.21922	3.06137	1984
5	Guatemala	-3.3093	3.09084	1985
5	Guatemala	-2.58619	3.1418	1986
5	Guatemala	0.716621	3.19541	1987
5	Guatemala	1.05583	3.25049	1988
5	Guatemala	1.11369	3.30564	1989
5	Guatemala	0.32145	3.36028	1990
5	Guatemala	0.907587	3.43831	1991
5	Guatemala	2.12248	3.50946	1992
5	Guatemala	1.30986	3.57361	1993
5	Guatemala	1.47472	3.63186	1994
5	Guatemala	2.40549	3.68501	1995
5	Guatemala	0.513474	3.75533	1996
5	Guatemala	1.93191	3.82356	1997
5	Guatemala	2.54265	3.88664	1998
5	Guatemala	1.41535	3.94052	1999
5	Guatemala	1.11753	3.98399	2000
5	Guatemala	-0.0965681	4.03312	2001
5	Guatemala	1.48039	4.07292	2002
5	Guatemala	0.348008	4.10585	2003
5	Guatemala	0.968363	4.13588	2004
5	Guatemala	1.15293	4.16561	2005
5	Guatemala	3.23822	4.18715	2006
5	Guatemala	4.25715	4.21287	2007
5	Guatemala	1.32166	4.24056	2008
5	Guatemala	-1.39547	4.26663	2009
5	Guatemala	1.01189	4.29049	2010
5	Guatemala	2.2858	4.32447	2011
5	Guatemala	1.16051	4.35317	2012
5	Guatemala	1.88864	4.38589	2013
5	Guatemala	2.65391	4.43527	2014
5	Guatemala	2.3463	4.50732	2015
5	Guatemala	0.989366	4.59225	2016
5	Guatemala	1.41565	4.69632	2017
5	Guatemala	1.68171	4.81207	2018
5	Guatemala	2.25871	4.92898	2019
5	Guatemala	-3.0049	5.04204	2020
6	Haiti	-4.79836	3.25636	1961
6	Haiti	5.81488	3.28759	1962
6	Haiti	-3.77423	3.3173	1963
6	Haiti	-3.52785	3.34862	1964
6	Haiti	0.216237	3.38253	1965
6	Haiti	-2.46727	3.45151	1966
6	Haiti	-3.9755	3.51863	1967
6	Haiti	1.24847	3.5817	1968
6	Haiti	1.91691	3.63742	1969
6	Haiti	-1.1261	3.68451	1970
6	Haiti	4.66874	3.76015	1971
6	Haiti	-0.696174	3.82434	1972
6	Haiti	3.02401	3.87732	1973
6	Haiti	3.98121	3.91859	1974
6	Haiti	-0.680777	3.94704	1975
6	Haiti	6.41138	4.00924	1976
6	Haiti	1.69088	4.05466	1977
6	Haiti	4.05885	4.085	1978
6	Haiti	5.29692	4.10205	1979
6	Haiti	5.03455	4.10677	1980
6	Haiti	-5.04342	4.13035	1981
6	Haiti	-5.7968	4.14091	1982
6	Haiti	-1.4495	4.13953	1983
6	Haiti	-2.01558	4.12841	1984
6	Haiti	-1.65996	4.11024	1985
6	Haiti	-2.66712	4.10859	1986
6	Haiti	-2.89514	4.10501	1987
6	Haiti	-1.86757	4.09691	1988
6	Haiti	-4.87737	4.08066	1989
6	Haiti	-0.97405	4.05587	1990
6	Haiti	-0.116246	4.06544	1991
6	Haiti	-7.13246	4.06124	1992
6	Haiti	-7.2161	4.04926	1993
6	Haiti	-13.591	4.03706	1994
6	Haiti	7.87996	4.02824	1995
6	Haiti	2.25526	4.04821	1996
6	Haiti	0.870659	4.06725	1997
6	Haiti	0.382382	4.08554	1998
6	Haiti	0.927557	4.10244	1999
6	Haiti	-0.854831	4.11812	2000
6	Haiti	-2.01304	4.1575	2001
6	Haiti	-0.751075	4.19163	2002
6	Haiti	1.66431	4.2211	2003
6	Haiti	-2.8377	4.24705	2004
6	Haiti	1.94754	4.27006	2005
6	Haiti	0.116884	4.32749	2006
6	Haiti	3.89627	4.38206	2007
6	Haiti	0.871695	4.42934	2008
6	Haiti	4.66931	4.46261	2009
6	Haiti	-5.26785	4.47982	2010
6	Haiti	4.5672	4.51766	2011
6	Haiti	-0.924116	4.54018	2012
6	Haiti	1.60078	4.55892	2013
6	Haiti	1.94779	4.58874	2014
6	Haiti	0.224724	4.63761	2015
6	Haiti	0.367155	4.72968	2016
6	Haiti	0.959945	4.83543	2017
6	Haiti	0.380744	4.9494	2018
6	Haiti	-2.90317	5.06367	2019
6	Haiti	-4.5555	5.17467	2020
7	Honduras	-0.951192	3.24507	1961
7	Honduras	2.85824	3.25355	1962
7	Honduras	0.727095	3.25668	1963
7	Honduras	2.48852	3.25011	1964
7	Honduras	5.97143	3.23097	1965
7	Honduras	2.37165	3.24159	1966
7	Honduras	2.92521	3.24141	1967
7	Honduras	3.505	3.23381	1968
7	Honduras	-2.27517	3.22186	1969
7	Honduras	0.608039	3.20799	1970
7	Honduras	0.966981	3.21451	1971
7	Honduras	2.68066	3.21871	1972
7	Honduras	4.71345	3.22106	1973
7	Honduras	-4.14205	3.2225	1974
7	Honduras	-0.914111	3.2235	1975
7	Honduras	7.17348	3.24529	1976
7	Honduras	7.03631	3.2654	1977
7	Honduras	2.74022	3.27935	1978
7	Honduras	2.39546	3.28134	1979
7	Honduras	-2.45322	3.26995	1980
7	Honduras	-4.20778	3.26092	1981
7	Honduras	-5.02246	3.24246	1982
7	Honduras	-2.11524	3.22212	1983
7	Honduras	3.16601	3.20947	1984
7	Honduras	2.51005	3.2095	1985
7	Honduras	2.2474	3.23382	1986
7	Honduras	3.54059	3.26693	1987
7	Honduras	-1.18657	3.30405	1988
7	Honduras	-0.209585	3.33898	1989
7	Honduras	-0.124953	3.36904	1990
7	Honduras	-6.03644	3.40196	1991
7	Honduras	3.11916	3.42944	1992
7	Honduras	3.53959	3.45467	1993
7	Honduras	-2.57925	3.48125	1994
7	Honduras	3.21249	3.51092	1995
7	Honduras	-1.00431	3.54507	1996
7	Honduras	1.64148	3.57892	1997
7	Honduras	0.680886	3.61269	1998
7	Honduras	-3.47805	3.64623	1999
7	Honduras	4.39674	3.67991	2000
7	Honduras	0.0242096	3.70403	2001
7	Honduras	1.09874	3.73154	2002
7	Honduras	1.94222	3.76079	2003
7	Honduras	3.6559	3.78909	2004
7	Honduras	3.54785	3.81614	2005
7	Honduras	4.12005	3.845	2006
7	Honduras	3.81904	3.87175	2007
7	Honduras	1.97959	3.90032	2008
7	Honduras	-4.46451	3.93581	2009
7	Honduras	1.65231	3.98137	2010
7	Honduras	1.83746	4.02963	2011
7	Honduras	2.20027	4.08561	2012
7	Honduras	0.947637	4.15274	2013
7	Honduras	1.25074	4.23413	2014
7	Honduras	2.04739	4.33126	2015
7	Honduras	2.12358	4.44051	2016
7	Honduras	3.08362	4.56083	2017
7	Honduras	2.12816	4.69062	2018
7	Honduras	0.982662	4.82819	2019
7	Honduras	-10.4215	4.9732	2020
8	Mexico	1.78208	3.44539	1961
8	Mexico	1.46353	3.48766	1962
8	Mexico	4.80323	3.52762	1963
8	Mexico	8.48141	3.56738	1964
8	Mexico	3.81644	3.60757	1965
8	Mexico	2.84265	3.65091	1966
8	Mexico	2.61666	3.69148	1967
8	Mexico	6.08906	3.72704	1968
8	Mexico	0.285108	3.75389	1969
8	Mexico	3.30021	3.7708	1970
8	Mexico	0.668146	3.78588	1971
8	Mexico	5.03561	3.79217	1972
8	Mexico	4.73131	3.79413	1973
8	Mexico	2.77962	3.79793	1974
8	Mexico	2.83311	3.80713	1975
8	Mexico	1.63107	3.83247	1976
8	Mexico	0.713828	3.86264	1977
8	Mexico	6.21175	3.89251	1978
8	Mexico	6.99563	3.91504	1979
8	Mexico	6.59362	3.92793	1980
8	Mexico	5.95152	3.94248	1981
8	Mexico	-2.83218	3.94798	1982
8	Mexico	-5.67749	3.95247	1983
8	Mexico	1.12525	3.96554	1984
8	Mexico	-0.00559017	3.99195	1985
8	Mexico	-5.09686	4.04208	1986
8	Mexico	-0.333811	4.09876	1987
8	Mexico	-0.708391	4.16126	1988
8	Mexico	2.1083	4.22838	1989
8	Mexico	3.20338	4.29972	1990
8	Mexico	2.30201	4.37638	1991
8	Mexico	1.68311	4.45766	1992
8	Mexico	0.157923	4.54214	1993
8	Mexico	3.15906	4.62741	1994
8	Mexico	-7.83175	4.71253	1995
8	Mexico	5.07245	4.80482	1996
8	Mexico	5.19356	4.89459	1997
8	Mexico	3.58158	4.98175	1998
8	Mexico	1.24784	5.06666	1999
8	Mexico	3.44098	5.15092	2000
8	Mexico	-1.7929	5.24064	2001
8	Mexico	-1.40294	5.32667	2002
8	Mexico	0.0722682	5.41526	2003
8	Mexico	2.49483	5.51342	2004
8	Mexico	0.869522	5.62497	2005
8	Mexico	2.98443	5.71236	2006
8	Mexico	0.782569	5.81166	2007
8	Mexico	-0.357633	5.91934	2008
8	Mexico	-6.67417	6.03017	2009
8	Mexico	3.61719	6.14318	2010
8	Mexico	2.22716	6.24421	2011
8	Mexico	2.24714	6.34339	2012
8	Mexico	0.0294528	6.44976	2013
8	Mexico	1.54404	6.57479	2014
8	Mexico	2.01904	6.72472	2015
8	Mexico	1.40302	6.87332	2016
8	Mexico	0.931457	7.04077	2017
8	Mexico	1.05031	7.22368	2018
8	Mexico	-1.13937	7.41666	2019
8	Mexico	-9.2054	7.6181	2020
9	Nicaragua	4.17019	2.52227	1961
9	Nicaragua	7.50349	2.51215	1962
9	Nicaragua	7.5152	2.49723	1963
9	Nicaragua	8.34509	2.48161	1964
9	Nicaragua	6.24736	2.46613	1965
9	Nicaragua	0.219797	2.47601	1966
9	Nicaragua	3.78911	2.48328	1967
9	Nicaragua	-1.66964	2.48924	1968
9	Nicaragua	3.06726	2.49358	1969
9	Nicaragua	-1.68857	2.49527	1970
9	Nicaragua	0.189725	2.51614	1971
9	Nicaragua	-0.869823	2.53359	1972
9	Nicaragua	3.19091	2.54879	1973
9	Nicaragua	10.7215	2.56308	1974
9	Nicaragua	-3.19263	2.57722	1975
9	Nicaragua	2.00742	2.6032	1976
9	Nicaragua	5.08299	2.62939	1977
9	Nicaragua	-10.605	2.65518	1978
9	Nicaragua	-28.6474	2.67969	1979
9	Nicaragua	1.5967	2.70273	1980
9	Nicaragua	2.39625	2.74039	1981
9	Nicaragua	-3.54308	2.77403	1982
9	Nicaragua	1.82579	2.8075	1983
9	Nicaragua	-4.08618	2.84512	1984
9	Nicaragua	-6.4286	2.88924	1985
9	Nicaragua	-3.31612	2.94659	1986
9	Nicaragua	-2.90418	3.00831	1987
9	Nicaragua	-14.3311	3.07263	1988
9	Nicaragua	-3.84231	3.13601	1989
9	Nicaragua	-2.21929	3.19674	1990
9	Nicaragua	-2.39093	3.26085	1991
9	Nicaragua	-1.84342	3.3192	1992
9	Nicaragua	-2.57999	3.37365	1993
9	Nicaragua	1.15007	3.42708	1994
9	Nicaragua	3.79068	3.48067	1995
9	Nicaragua	4.33951	3.54346	1996
9	Nicaragua	2.11271	3.60595	1997
9	Nicaragua	1.95908	3.66862	1998
9	Nicaragua	5.31176	3.73065	1999
9	Nicaragua	2.49429	3.79194	2000
9	Nicaragua	1.43891	3.86834	2001
9	Nicaragua	-0.673729	3.94091	2002
9	Nicaragua	1.1106	4.01238	2003
9	Nicaragua	3.88283	4.08629	2004
9	Nicaragua	2.86807	4.16442	2005
9	Nicaragua	2.73438	4.2424	2006
9	Nicaragua	3.64145	4.3262	2007
9	Nicaragua	2.0235	4.40812	2008
9	Nicaragua	-4.60664	4.47658	2009
9	Nicaragua	3.0012	4.52727	2010
9	Nicaragua	4.8951	4.56094	2011
9	Nicaragua	5.08163	4.57937	2012
9	Nicaragua	3.54336	4.6016	2013
9	Nicaragua	3.41586	4.65373	2014
9	Nicaragua	3.43778	4.75029	2015
9	Nicaragua	3.22317	4.88384	2016
9	Nicaragua	3.30608	5.05229	2017
9	Nicaragua	-4.56927	5.2475	2018
9	Nicaragua	-4.85158	5.45799	2019
9	Nicaragua	-3.14704	5.6775	2020
10	Panama	7.6842	3.63392	1961
10	Panama	5.06459	3.64772	1962
10	Panama	5.34577	3.65884	1963
10	Panama	1.36887	3.66888	1964
10	Panama	5.97594	3.67908	1965
10	Panama	4.46898	3.70073	1966
10	Panama	5.43947	3.72134	1967
10	Panama	3.93124	3.74121	1968
10	Panama	5.37099	3.76043	1969
10	Panama	3.94571	3.77921	1970
10	Panama	6.54405	3.80771	1971
10	Panama	1.67494	3.83332	1972
10	Panama	2.47012	3.85897	1973
10	Panama	-0.316186	3.88657	1974
10	Panama	-0.945872	3.9178	1975
10	Panama	-0.960137	3.96231	1976
10	Panama	-1.45917	4.00876	1977
10	Panama	7.07624	4.05715	1978
10	Panama	1.97805	4.10676	1979
10	Panama	10.3874	4.15737	1980
10	Panama	6.64768	4.21679	1981
10	Panama	2.92103	4.27509	1982
10	Panama	-6.6571	4.33309	1983
10	Panama	0.415804	4.39146	1984
10	Panama	2.63125	4.45102	1985
10	Panama	1.31701	4.51025	1986
10	Panama	-3.91662	4.56829	1987
10	Panama	-15.2192	4.62713	1988
10	Panama	-0.573083	4.68834	1989
10	Panama	5.84501	4.75397	1990
10	Panama	7.15661	4.81646	1991
10	Panama	5.98241	4.88192	1992
10	Panama	3.30479	4.95094	1993
10	Panama	0.760548	5.02307	1994
10	Panama	-0.311457	5.09916	1995
10	Panama	1.97212	5.17732	1996
10	Panama	4.31171	5.25535	1997
10	Panama	5.1886	5.33623	1998
10	Panama	1.85792	5.42354	1999
10	Panama	0.710916	5.51967	2000
10	Panama	-1.35633	5.61873	2001
10	Panama	0.295908	5.72494	2002
10	Panama	2.26167	5.83809	2003
10	Panama	5.53894	5.95656	2004
10	Panama	5.23216	6.08062	2005
10	Panama	6.68388	6.20934	2006
10	Panama	9.97372	6.33945	2007
10	Panama	7.90196	6.47275	2008
10	Panama	-0.53936	6.61243	2009
10	Panama	3.98373	6.76048	2010
10	Panama	9.39804	6.9035	2011
10	Panama	7.9107	7.05177	2012
10	Panama	5.09747	7.20828	2013
10	Panama	3.29264	7.37587	2014
10	Panama	3.94319	7.55729	2015
10	Panama	3.17023	7.72794	2016
10	Panama	3.79929	7.90992	2017
10	Panama	1.85934	8.10473	2018
10	Panama	1.35159	8.31384	2019
10	Panama	-19.2487	8.53879	2020
11	Puerto Rico	5.18069	5.48551	1961
11	Puerto Rico	6.0864	5.55186	1962
11	Puerto Rico	6.29941	5.61337	1963
11	Puerto Rico	4.98448	5.68197	1964
11	Puerto Rico	7.52366	5.76618	1965
11	Puerto Rico	6.22984	5.86404	1966
11	Puerto Rico	5.39297	6.00701	1967
11	Puerto Rico	4.53285	6.19613	1968
11	Puerto Rico	8.47526	6.42152	1969
11	Puerto Rico	7.04793	6.67156	1970
11	Puerto Rico	4.6638	6.66741	1971
11	Puerto Rico	5.07876	6.64438	1972
11	Puerto Rico	4.07192	6.60093	1973
11	Puerto Rico	0.798561	6.53987	1974
11	Puerto Rico	-2.46963	6.46568	1975
11	Puerto Rico	4.50298	6.71098	1976
11	Puerto Rico	4.41268	6.97826	1977
11	Puerto Rico	5.54017	7.28173	1978
11	Puerto Rico	6.58981	7.62625	1979
11	Puerto Rico	3.01075	8.00782	1980
11	Puerto Rico	0.00774662	8.14508	1981
11	Puerto Rico	-2.60495	8.29434	1982
11	Puerto Rico	-3.33547	8.46763	1983
11	Puerto Rico	4.88175	8.65898	1984
11	Puerto Rico	2.09578	8.85581	1985
11	Puerto Rico	3.97506	9.03421	1986
11	Puerto Rico	4.77653	9.217	1987
11	Puerto Rico	4.91151	9.42391	1988
11	Puerto Rico	3.38995	9.65282	1989
11	Puerto Rico	-3.70171	9.88521	1990
11	Puerto Rico	1.58323	10.0167	1991
11	Puerto Rico	3.89132	10.1376	1992
11	Puerto Rico	3.76694	10.2553	1993
11	Puerto Rico	3.22268	10.3847	1994
11	Puerto Rico	3.58766	10.5406	1995
11	Puerto Rico	1.1723	10.6547	1996
11	Puerto Rico	3.90994	10.7949	1997
11	Puerto Rico	4.92589	10.9642	1998
11	Puerto Rico	4.86332	11.1572	1999
11	Puerto Rico	2.98675	11.3687	2000
11	Puerto Rico	6.08605	11.5484	2001
11	Puerto Rico	0.786424	11.7147	2002
11	Puerto Rico	-0.00918394	11.8701	2003
11	Puerto Rico	8.72643	12.0249	2004
11	Puerto Rico	-1.84546	12.1894	2005
11	Puerto Rico	-0.99103	12.3875	2006
11	Puerto Rico	-0.582297	12.5696	2007
11	Puerto Rico	-1.26658	12.7399	2008
11	Puerto Rico	-1.41621	12.9138	2009
11	Puerto Rico	0.0921021	13.1128	2010
11	Puerto Rico	0.800573	13.6191	2011
11	Puerto Rico	1.24697	14.1848	2012
11	Puerto Rico	0.842159	14.7924	2013
11	Puerto Rico	0.436574	15.414	2014
11	Puerto Rico	0.706705	16.0372	2015
11	Puerto Rico	0.666133	16.8753	2016
11	Puerto Rico	-0.509099	17.7453	2017
11	Puerto Rico	-0.18737	18.6749	2018
11	Puerto Rico	1.47401	19.6971	2019
11	Puerto Rico	-3.91353	20.8274	2020
12	United States	0.618121	9.11572	1961
12	United States	4.48067	9.11572	1962
12	United States	2.90827	9.11572	1963
12	United States	4.34055	9.11572	1964
12	United States	5.0781	9.11572	1965
12	United States	5.27711	9.11572	1966
12	United States	1.38995	9.11572	1967
12	United States	3.75882	9.11572	1968
12	United States	2.09737	9.11572	1969
12	United States	-1.50088	9.11572	1970
12	United States	1.9956	9.11572	1971
12	United States	4.1381	9.11572	1972
12	United States	4.64216	9.11572	1973
12	United States	-1.44513	9.11572	1974
12	United States	-1.18458	9.11572	1975
12	United States	4.39146	9.11572	1976
12	United States	3.57715	9.11572	1977
12	United States	4.42298	9.11572	1978
12	United States	2.03389	9.11572	1979
12	United States	-1.2093	9.11572	1980
12	United States	1.53632	9.11572	1981
12	United States	-2.73457	9.11572	1982
12	United States	3.63198	9.11572	1983
12	United States	6.31217	9.11572	1984
12	United States	3.25066	9.11572	1985
12	United States	2.51089	9.11572	1986
12	United States	2.53862	9.11572	1987
12	United States	3.23542	9.11572	1988
12	United States	2.69817	9.11572	1989
12	United States	0.741486	9.11572	1990
12	United States	-1.4342	9.11572	1991
12	United States	2.09661	9.11572	1992
12	United States	1.40571	9.11572	1993
12	United States	2.76088	9.11572	1994
12	United States	1.46872	9.11572	1995
12	United States	2.57226	9.11572	1996
12	United States	3.13259	9.11572	1997
12	United States	3.27052	9.11572	1998
12	United States	3.55719	9.11572	1999
12	United States	2.97521	9.11572	2000
12	United States	0.00364898	9.11572	2001
12	United States	0.802104	9.11572	2002
12	United States	1.98093	9.11572	2003
12	United States	2.84268	9.11572	2004
12	United States	2.5635	9.11572	2005
12	United States	1.86796	9.11572	2006
12	United States	0.911866	9.11572	2007
12	United States	-1.0767	9.11572	2008
12	United States	-3.38744	9.11572	2009
12	United States	1.7164	9.11572	2010
12	United States	0.815453	9.11572	2011
12	United States	1.50219	9.11572	2012
12	United States	1.1389	9.11572	2013
12	United States	1.77684	9.11572	2014
12	United States	2.31944	9.11572	2015
12	United States	0.977013	9.11572	2016
12	United States	1.68732	9.11572	2017
12	United States	2.45568	9.11572	2018
12	United States	1.69701	9.11572	2019
12	United States	-3.82422	9.11572	2020
